# Supplementary material for: A cell-free approach to identify binding hotspots in plant immune receptors
Source: Sci Rep. 2022 Jan 11;12:501. doi: 10.1038/s41598-021-04259-8 (PMC8752824; doi:10.1038/s41598-021-04259-8)
Supplement: Supplementary file 2 — Supplementary Information 2. [file 41598_2021_4259_MOESM2_ESM.xlsx]

## Sheet: DNA Sequences
Supplementary Table 1: DNA sequences used in the study
DNA Name	DNA Type	Length	Sequence
LeEix2P1	gBlock	1000 bp	TAATTTGAAGACACCGAAAGAAGGAGATATATCCATGGGTCTGACAAGCCGCGAAGTTAA
			CAAGACGTTATGCATTGAAAAAGAACGTGGTGCTCTGTTAGAATTTAAACGCGGTTTGAA
			TGACGATTTTGGACGCTTGAGCACATGGGGCGACGAAGAAGAATGCTGTAACTGGAAAGG
			TATTGAGTGCGATAAACGTACTGGTCATGTCATTGTGCTGGATCTGCACTCTGAGGTAAC
			CTGTCCGGGCCACGCGTGTTTTGCACCAATCCTGACGGGCAAAGTTAGCCCTTCTCTCCT
			GGAACTCGAATACTTAAATTTTCTGGATCTCAGTGTCAATGGCTTTGAAAACTCGGAAAT
			CCCGCGCTTCATTGGCTCGCTGAAACGCCTGGAATATTTGAATCTGAGTTCTTCTGATTT
			TTCTGGCGAAATTCCGGCTCAATTTCAAAACCTTACCAGCTTACGTATTTTAGACCTGGG
			TAACAACAATCTGATCGTCAAGGATCTGGTCTGGTTGTCACACCTGTCATCTTTAGAATT
			CCTGCGCCTTGGTGGCAATGACTTTCAGGCGCGCAATTGGTTTCGCGAGATTACCAAGGT
			CCCCTCTCTGAAAGAACTGGATCTCAGCGTATGTGGTTTAAGTAAATTTGTACCGTCTCC
			GGCAGATGTAGCGAACAGCTCGCTCATCAGCCTCAGCGTACTGCATCTGTGTTGTAATGA
			ATTTTCGACGAGCAGCGAATATTCTTGGTTGTTTAATTTTAGCACTTCCCTGACGAGCAT
			TGACTTAAGCCATAACCAGCTGTCACGTCAGATTGACGACCGCTTTGGTAGCCTGATGTA
			TTTAGAACATCTGAATTTAGCCAATAATTTTGGCGCAGAAGGCGGTGTGCCTTCCAGCTT
			TGGGAACCTCACCCGCCTTCATTATCTGGACATGTCAAACACCCAGACTTATCAGTGGCT
			GCCGGAGTTGTTTCTCCGCCTGTCCGGGTCTCGTAAGAGC
LeEix2P2	gBlock	1905 bp	CCTGTCCGGGTCTCGTAAGAGCCTGGAAGTCCTGGGCCTCAATGATAATAGTCTCTTTGG
			CTCGATTGTGAATGTGCCCCGCTTCTCCTCATTGAAAAAACTTTACCTGCAGAAAAATAT
			GCTGAATGGCTTCTTCATGGAACGTGTGGGCCAGGCCTCGAGTTTGGAATATCTTGATCT
			GTCTGATAACCAGATGCGCGGCCCGCTCCCGGATCTCGCGCTGTTTCCGAGTTTACGCGA
			ATTACATCTGGGCAGTAATCAGTTTCAGGGACGCATCCCACAGGGGATTGGCAAACTTTC
			CCAGCTGCGCATCTTTGATGTATCATCAAACCGCCTTGAAGGCCTTCCGGAGAGCATGGG
			CCAGCTGAGCAACTTGGAGCGTTTCGATGCCTCCTATAATGTCCTCAAGGGTACGATCAC
			GGAGTCCCATTTTAGCAATCTGAGCTCCTTAGTGGACTTGGATCTGTCCTTTAATCTCCT
			GTCTCTGAATACCCGTTTTGATTGGGTTCCGCCGTTCCAACTCCAATTTATCCGCCTGCC
			GTCCTGTAATATGGGTCCATCTTTCCCGAAATGGCTGCAAACCCAAAACAACTATACCCT
			GCTGGACATTTCCCTTGCCAATATTAGCGACATGCTGCCTTCATGGTTTTCTAATCTCCC
			ACCTGAACTGAAAATTCTCAATCTGAGCAACAATCACATTTCGGGCCGTGTAAGCGAGTT
			CATCGTGTCAAAACAGGACTACATGATTATCGATCTGAGCTCTAATAACTTCTCGGGTCA
			TCTCCCATTGGTCCCGGCTAATATTCAGATCTTCTATCTGCATAAAAATCACTTCAGCGG
			CTCCATTTCGAGTATTTGTCGCAATACCATCGGCGCGGCGACCAGCATTGATCTGTCACG
			TAACCAGTTCTCAGGCGAGGTGCCAGATTGCTGGATGAACATGTCTAACTTAGCAGTGCT
			GAATTTGGCGTACAACAATTTCTCGGGTAAAGTACCTCAGAGCCTGGGAAGTCTTACGAA
			TCTGGAGGCCCTTTATATTCGCCAGAATAGCTTTCGCGGTATGCTGCCGTCATTCTCGCA
			GTGCCAGCTGCTGCAGATTCTGGATATCGGCGGCAACAAATTAACCGGCCGTATCCCTGC
			GTGGATTGGCACGGATCTTCTCCAACTGCGCATCTTAAGCCTGCGCAGCAATAAATTTGA
			CGGCTCCATTCCATCTCTGATCTGTCAACTGCAATTCTTACAGATCCTGGATCTGTCCGA
			AAATGGCTTGAGCGGCAAAATTCCTCAGTGCCTGAACAATTTTACGATTTTACGTCAAGA
			GAATGGAAGCGGTGAATCAATGGACTTCAAAGTTCGTTATGACTACATTCCGGGGAGTTA
			TCTTTACATTGGCGATCTGCTGATTCAATGGAAAAATCAGGAATCCGAGTACAAAAATGC
			GTTACTTTACCTTAAGATCATTGACCTGTCTAGCAACAAACTGGTTGGTGGTATCCCGAA
			AGAAATTGCGGAGATGCGTGGACTGCGTTCACTGAATCTGAGTCGTAATGACCTGAATGG
			TACCGTGGTTGAAGGTATTGGCCAGATGAAGTTACTGGAGAGTCTTGACCTGAGCCGCAA
			TCAGCTGAGCGGAATGATTCCCCAGGGTTTGTCTAACCTGACCTTTTTGTCTGTGCTGGA
			CTTGTCAAATAACCACCTGTCCGGCCGCATTCCCTCGTCCACTCAACTGCAATCTTTCGA
			CCGTTCAAGTTATTCCGGTAACGCCCAACTGTGTGGTCCACCGTTAGAAGAGTGTCCGGG
			TTATGCTCCCCCGATTGACCGCGGATCCAACACTAACCCACAAGAACACGATGATGACGA
			TGAATTTAGCAGCCTTGAATTTTACGTGCTTGGGTCTTCCGGTGG
LeEix2P1.F	primer	20 bases	TAATTTGAAGACACCGAAAG
LeEix2P1.R	primer	21 bases	GCTCTTACGAGACCCGGACAG
LeEix2P2.F	primer	19 bases	CCTGTCCGGGTCTCGTAAG
LeEix2P2.R	primer	17 bases	CCACCGGAAGACCCAAG
LeEIX2P1P2	dsDNA	2883 bp	TAATTTGAAGACACCGAAAGAAGGAGATATATCCATGGGTCTGACAAGCCGCGAAGTTAA
			CAAGACGTTATGCATTGAAAAAGAACGTGGTGCTCTGTTAGAATTTAAACGCGGTTTGAA
			TGACGATTTTGGACGCTTGAGCACATGGGGCGACGAAGAAGAATGCTGTAACTGGAAAGG
			TATTGAGTGCGATAAACGTACTGGTCATGTCATTGTGCTGGATCTGCACTCTGAGGTAAC
			CTGTCCGGGCCACGCGTGTTTTGCACCAATCCTGACGGGCAAAGTTAGCCCTTCTCTCCT
			GGAACTCGAATACTTAAATTTTCTGGATCTCAGTGTCAATGGCTTTGAAAACTCGGAAAT
			CCCGCGCTTCATTGGCTCGCTGAAACGCCTGGAATATTTGAATCTGAGTTCTTCTGATTT
			TTCTGGCGAAATTCCGGCTCAATTTCAAAACCTTACCAGCTTACGTATTTTAGACCTGGG
			TAACAACAATCTGATCGTCAAGGATCTGGTCTGGTTGTCACACCTGTCATCTTTAGAATT
			CCTGCGCCTTGGTGGCAATGACTTTCAGGCGCGCAATTGGTTTCGCGAGATTACCAAGGT
			CCCCTCTCTGAAAGAACTGGATCTCAGCGTATGTGGTTTAAGTAAATTTGTACCGTCTCC
			GGCAGATGTAGCGAACAGCTCGCTCATCAGCCTCAGCGTACTGCATCTGTGTTGTAATGA
			ATTTTCGACGAGCAGCGAATATTCTTGGTTGTTTAATTTTAGCACTTCCCTGACGAGCAT
			TGACTTAAGCCATAACCAGCTGTCACGTCAGATTGACGACCGCTTTGGTAGCCTGATGTA
			TTTAGAACATCTGAATTTAGCCAATAATTTTGGCGCAGAAGGCGGTGTGCCTTCCAGCTT
			TGGGAACCTCACCCGCCTTCATTATCTGGACATGTCAAACACCCAGACTTATCAGTGGCT
			GCCGGAGTTGTTTCTCCGCCTGTCCGGGTCTCGTAAGAGCCTGGAAGTCCTGGGCCTCAA
			TGATAATAGTCTCTTTGGCTCGATTGTGAATGTGCCCCGCTTCTCCTCATTGAAAAAACT
			TTACCTGCAGAAAAATATGCTGAATGGCTTCTTCATGGAACGTGTGGGCCAGGCCTCGAG
			TTTGGAATATCTTGATCTGTCTGATAACCAGATGCGCGGCCCGCTCCCGGATCTCGCGCT
			GTTTCCGAGTTTACGCGAATTACATCTGGGCAGTAATCAGTTTCAGGGACGCATCCCACA
			GGGGATTGGCAAACTTTCCCAGCTGCGCATCTTTGATGTATCATCAAACCGCCTTGAAGG
			CCTTCCGGAGAGCATGGGCCAGCTGAGCAACTTGGAGCGTTTCGATGCCTCCTATAATGT
			CCTCAAGGGTACGATCACGGAGTCCCATTTTAGCAATCTGAGCTCCTTAGTGGACTTGGA
			TCTGTCCTTTAATCTCCTGTCTCTGAATACCCGTTTTGATTGGGTTCCGCCGTTCCAACT
			CCAATTTATCCGCCTGCCGTCCTGTAATATGGGTCCATCTTTCCCGAAATGGCTGCAAAC
			CCAAAACAACTATACCCTGCTGGACATTTCCCTTGCCAATATTAGCGACATGCTGCCTTC
			ATGGTTTTCTAATCTCCCACCTGAACTGAAAATTCTCAATCTGAGCAACAATCACATTTC
			GGGCCGTGTAAGCGAGTTCATCGTGTCAAAACAGGACTACATGATTATCGATCTGAGCTC
			TAATAACTTCTCGGGTCATCTCCCATTGGTCCCGGCTAATATTCAGATCTTCTATCTGCA
			TAAAAATCACTTCAGCGGCTCCATTTCGAGTATTTGTCGCAATACCATCGGCGCGGCGAC
			CAGCATTGATCTGTCACGTAACCAGTTCTCAGGCGAGGTGCCAGATTGCTGGATGAACAT
			GTCTAACTTAGCAGTGCTGAATTTGGCGTACAACAATTTCTCGGGTAAAGTACCTCAGAG
			CCTGGGAAGTCTTACGAATCTGGAGGCCCTTTATATTCGCCAGAATAGCTTTCGCGGTAT
			GCTGCCGTCATTCTCGCAGTGCCAGCTGCTGCAGATTCTGGATATCGGCGGCAACAAATT
			AACCGGCCGTATCCCTGCGTGGATTGGCACGGATCTTCTCCAACTGCGCATCTTAAGCCT
			GCGCAGCAATAAATTTGACGGCTCCATTCCATCTCTGATCTGTCAACTGCAATTCTTACA
			GATCCTGGATCTGTCCGAAAATGGCTTGAGCGGCAAAATTCCTCAGTGCCTGAACAATTT
			TACGATTTTACGTCAAGAGAATGGAAGCGGTGAATCAATGGACTTCAAAGTTCGTTATGA
			CTACATTCCGGGGAGTTATCTTTACATTGGCGATCTGCTGATTCAATGGAAAAATCAGGA
			ATCCGAGTACAAAAATGCGTTACTTTACCTTAAGATCATTGACCTGTCTAGCAACAAACT
			GGTTGGTGGTATCCCGAAAGAAATTGCGGAGATGCGTGGACTGCGTTCACTGAATCTGAG
			TCGTAATGACCTGAATGGTACCGTGGTTGAAGGTATTGGCCAGATGAAGTTACTGGAGAG
			TCTTGACCTGAGCCGCAATCAGCTGAGCGGAATGATTCCCCAGGGTTTGTCTAACCTGAC
			CTTTTTGTCTGTGCTGGACTTGTCAAATAACCACCTGTCCGGCCGCATTCCCTCGTCCAC
			TCAACTGCAATCTTTCGACCGTTCAAGTTATTCCGGTAACGCCCAACTGTGTGGTCCACC
			GTTAGAAGAGTGTCCGGGTTATGCTCCCCCGATTGACCGCGGATCCAACACTAACCCACA
			AGAACACGATGATGACGATGAATTTAGCAGCCTTGAATTTTACGTGCTTGGGTCTTCCGG
			TGG
pRDV2-LeEIX2	plasmid	6259 bp	ACCCGACACCATCGAAATTAATACGACTCACTATAGGGAGACCACAACGGTTTCCCTAAT
			TGTGAGCGGATAACAATAGAAATAATTTGAAGACACCGAAAGAAGGAGATATATCCATGG
			GTCTGACAAGCCGCGAAGTTAACAAGACGTTATGCATTGAAAAAGAACGTGGTGCTCTGT
			TAGAATTTAAACGCGGTTTGAATGACGATTTTGGACGCTTGAGCACATGGGGCGACGAAG
			AAGAATGCTGTAACTGGAAAGGTATTGAGTGCGATAAACGTACTGGTCATGTCATTGTGC
			TGGATCTGCACTCTGAGGTAACCTGTCCGGGCCACGCGTGTTTTGCACCAATCCTGACGG
			GCAAAGTTAGCCCTTCTCTCCTGGAACTCGAATACTTAAATTTTCTGGATCTCAGTGTCA
			ATGGCTTTGAAAACTCGGAAATCCCGCGCTTCATTGGCTCGCTGAAACGCCTGGAATATT
			TGAATCTGAGTTCTTCTGATTTTTCTGGCGAAATTCCGGCTCAATTTCAAAACCTTACCA
			GCTTACGTATTTTAGACCTGGGTAACAACAATCTGATCGTCAAGGATCTGGTCTGGTTGT
			CACACCTGTCATCTTTAGAATTCCTGCGCCTTGGTGGCAATGACTTTCAGGCGCGCAATT
			GGTTTCGCGAGATTACCAAGGTCCCCTCTCTGAAAGAACTGGATCTCAGCGTATGTGGTT
			TAAGTAAATTTGTACCGTCTCCGGCAGATGTAGCGAACAGCTCGCTCATCAGCCTCAGCG
			TACTGCATCTGTGTTGTAATGAATTTTCGACGAGCAGCGAATATTCTTGGTTGTTTAATT
			TTAGCACTTCCCTGACGAGCATTGACTTAAGCCATAACCAGCTGTCACGTCAGATTGACG
			ACCGCTTTGGTAGCCTGATGTATTTAGAACATCTGAATTTAGCCAATAATTTTGGCGCAG
			AAGGCGGTGTGCCTTCCAGCTTTGGGAACCTCACCCGCCTTCATTATCTGGACATGTCAA
			ACACCCAGACTTATCAGTGGCTGCCGGAGTTGTTTCTCCGCCTGTCCGGGTCTCGTAAGA
			GCCTGGAAGTCCTGGGCCTCAATGATAATAGTCTCTTTGGCTCGATTGTGAATGTGCCCC
			GCTTCTCCTCATTGAAAAAACTTTACCTGCAGAAAAATATGCTGAATGGCTTCTTCATGG
			AACGTGTGGGCCAGGCCTCGAGTTTGGAATATCTTGATCTGTCTGATAACCAGATGCGCG
			GCCCGCTCCCGGATCTCGCGCTGTTTCCGAGTTTACGCGAATTACATCTGGGCAGTAATC
			AGTTTCAGGGACGCATCCCACAGGGGATTGGCAAACTTTCCCAGCTGCGCATCTTTGATG
			TATCATCAAACCGCCTTGAAGGCCTTCCGGAGAGCATGGGCCAGCTGAGCAACTTGGAGC
			GTTTCGATGCCTCCTATAATGTCCTCAAGGGTACGATCACGGAGTCCCATTTTAGCAATC
			TGAGCTCCTTAGTGGACTTGGATCTGTCCTTTAATCTCCTGTCTCTGAATACCCGTTTTG
			ATTGGGTTCCGCCGTTCCAACTCCAATTTATCCGCCTGCCGTCCTGTAATATGGGTCCAT
			CTTTCCCGAAATGGCTGCAAACCCAAAACAACTATACCCTGCTGGACATTTCCCTTGCCA
			ATATTAGCGACATGCTGCCTTCATGGTTTTCTAATCTCCCACCTGAACTGAAAATTCTCA
			ATCTGAGCAACAATCACATTTCGGGCCGTGTAAGCGAGTTCATCGTGTCAAAACAGGACT
			ACATGATTATCGATCTGAGCTCTAATAACTTCTCGGGTCATCTCCCATTGGTCCCGGCTA
			ATATTCAGATCTTCTATCTGCATAAAAATCACTTCAGCGGCTCCATTTCGAGTATTTGTC
			GCAATACCATCGGCGCGGCGACCAGCATTGATCTGTCACGTAACCAGTTCTCAGGCGAGG
			TGCCAGATTGCTGGATGAACATGTCTAACTTAGCAGTGCTGAATTTGGCGTACAACAATT
			TCTCGGGTAAAGTACCTCAGAGCCTGGGAAGTCTTACGAATCTGGAGGCCCTTTATATTC
			GCCAGAATAGCTTTCGCGGTATGCTGCCGTCATTCTCGCAGTGCCAGCTGCTGCAGATTC
			TGGATATCGGCGGCAACAAATTAACCGGCCGTATCCCTGCGTGGATTGGCACGGATCTTC
			TCCAACTGCGCATCTTAAGCCTGCGCAGCAATAAATTTGACGGCTCCATTCCATCTCTGA
			TCTGTCAACTGCAATTCTTACAGATCCTGGATCTGTCCGAAAATGGCTTGAGCGGCAAAA
			TTCCTCAGTGCCTGAACAATTTTACGATTTTACGTCAAGAGAATGGAAGCGGTGAATCAA
			TGGACTTCAAAGTTCGTTATGACTACATTCCGGGGAGTTATCTTTACATTGGCGATCTGC
			TGATTCAATGGAAAAATCAGGAATCCGAGTACAAAAATGCGTTACTTTACCTTAAGATCA
			TTGACCTGTCTAGCAACAAACTGGTTGGTGGTATCCCGAAAGAAATTGCGGAGATGCGTG
			GACTGCGTTCACTGAATCTGAGTCGTAATGACCTGAATGGTACCGTGGTTGAAGGTATTG
			GCCAGATGAAGTTACTGGAGAGTCTTGACCTGAGCCGCAATCAGCTGAGCGGAATGATTC
			CCCAGGGTTTGTCTAACCTGACCTTTTTGTCTGTGCTGGACTTGTCAAATAACCACCTGT
			CCGGCCGCATTCCCTCGTCCACTCAACTGCAATCTTTCGACCGTTCAAGTTATTCCGGTA
			ACGCCCAACTGTGTGGTCCACCGTTAGAAGAGTGTCCGGGTTATGCTCCCCCGATTGACC
			GCGGATCCAACACTAACCCACAAGAACACGATGATGACGATGAATTTAGCAGCCTTGAAT
			TTTACGTGCTTGGGTCTTCCGGTGGCCAGAAGCAAGCTGAGGAGGCGGCAGCTAAGGCGG
			CGGTAGATGCTAAGGCTAAGGCTGAGGTAGATGCTAAGGCTGTAGAAGAAGCAGCTAAGA
			AAGCGGCTGTAGACGCTAAGAAAAAAGCTGAGGTAGAAGCCGCTAAGGCCGCAGTAGAAG
			CGCAGAAAAAAGTAGAGGCAGCCGCTGCGGCAGTGAAGAAGAAAGCGGAAGCGGTAGAAG
			CAGCTGCAGTAGAAGTAAGAAAGAAAGCGGCAACTGAAGCTGCTGAAAAAGCCAAAGCAG
			AAGCTGAGAAGAAAGCGGCTGCTGAAAAGGCTGCAGCTGATAAGAAAGCGGCAGCAGAGA
			AAGCTGCAGCCGACAAAAAAGCAGCAGAAAAAGCGGCTGCTGAAAAGGCAGCAGCTGATA
			AGAAAGCAGCGGCAGAAAAAGCCGCCGCAGACAAAAAAGCGGCAGCGGCAAAAGCTGCAG
			CTGAAAAAGCCGCTGCAGCAAAAGCGGCCGCAGAGGCAGATGATATTTTCGGTGAGCTAA
			GCTCTGGTAAGAATGCACCGAAAACGGGGGGAGGGGCGAAAGGGAACAATGCTTCGCCTG
			CCGGGAGTGGTAATACTAAAAACAATGGCGCATCAGGGGCCGATATCAATAACTATGCCG
			GGCAGATTAAATCTGCTATCGAAAGTAAGTTCTATGACGCATCGTCCTATGCAGGCAAAA
			CCTGTACGCTGCGCATAAAACTGGCACCCGATGGTATGTTACTGGATATCAAACCTGAAG
			GTGGCGATCCCGCACTTTGTCAGGCTGCGTTGGCAGCAGCTAAACTTGCGAAGATCCCGA
			AACCACCAAGCCAGGCAGTATATGAAGTGTTCAAAAACGCGCCATTGGACTTCAAACCGT
			AGTAGAGATCCGGCTGCTAACAAAGCCCGAAAGGAAGCTGAGTTGGCTGCTGCCACCGCT
			GAGCAATAACTAGCATAACCCCTTGGGGCCTCTAAACGGGTCTTGAGGGGTTTTTTGCTG
			AAAGGAGGAACTATATCCGGATCGAGATCCCCACGCGCCCTGTAGCGGCGCATTAAGCGC
			GGCGGGTGTGGTGGTTACGCGCAGCGTGACCGCTACACTTGCCAGCGCCCTAGCGCCCGC
			TCCTTTCGCTTTCTTCCCTTCCTTTCTCGCCACGTTCGCCGGCTTTCCCCGTCAAGCTCT
			AAATCGGGGCATCCCTTTAGGGTTCCGATTTAGTGCTTTACGGCACCTCGACCCCAAAAA
			ACTTGATTAGGGTGATGGTTCACGTAGTGGGCCATCGCCCTGATAGACGGTTTTTCGCCC
			TTTGACGTTGGAGTCCACGTTCTTTAATAGTGGACTCTTGTTCCAAACTGGAACAACACT
			CAACCCTATCTCGGTCTATTCTTTTGATTTATAAGGGATTTTGCCGATTTCGGCCTATTG
			GTTAAAAAATGAGCTGATTTAACAAAAATTTAACGCGAATTTTAACAAAATATTAACGTT
			TACAATTTCAGGTGGCACTTTTCGGGGAAATGTGCGCGGAACCCCTATTTGTTTATTTTT
			CTAAATACATTCAAATATGTATCCGCTCATGAGACAATAACCCTGATAAATGCTTCAATA
			ATATTGAAAAAGGAAGAGTATGAGTATTCAACATTTCCGTGTCGCCCTTATTCCCTTTTT
			TGCGGCATTTTGCCTTCCTGTTTTTGCTCACCCAGAAACGCTGGTGAAAGTAAAAGATGC
			TGAAGATCAGTTGGGTGCACGAGTGGGTTACATCGAACTGGATCTCAACAGCGGTAAGAT
			CCTTGAGAGTTTTCGCCCCGAAGAACGTTTTCCAATGATGAGCACTTTTAAAGTTCTGCT
			ATGTGGCGCGGTATTATCCCGTATTGACGCCGGGCAAGAGCAACTCGGTCGCCGCATACA
			CTATTCTCAGAATGACTTGGTTGAGTACTCACCAGTCACAGAAAAGCATCTTACGGATGG
			CATGACAGTAAGAGAATTATGCAGTGCTGCCATAACCATGAGTGATAACACTGCGGCCAA
			CTTACTTCTGACAACGATCGGAGGACCGAAGGAGCTAACCGCTTTTTTGCACAACATGGG
			GGATCATGTAACTCGCCTTGATCGTTGGGAACCGGAGCTGAATGAAGCCATACCAAACGA
			CGAGCGTGACACCACGATGCCTGTAGCAATGGCAACAACGTTGCGCAAACTATTAACTGG
			CGAACTACTTACTCTAGCTTCCCGGCAACAATTAATAGACTGGATGGAGGCGGATAAAGT
			TGCAGGACCACTTCTGCGCTCGGCCCTTCCGGCTGGCTGGTTTATTGCTGATAAATCTGG
			AGCCGGTGAGCGTGGGTCTCGCGGTATCATTGCAGCACTGGGGCCAGATGGTAAGCCCTC
			CCGTATCGTAGTTATCTACACGACGGGGAGTCAGGCAACTATGGATGAACGAAATAGACA
			GATCGCTGAGATAGGTGCCTCACTGATTAAGCATTGGTAACTGTCAGACCAAGTTTACTC
			ATATATACTTTAGATTGATTTAAAACTTCATTTTTAATTTAAAAGGATCTAGGTGAAGAT
			CCTTTTTGATAATCTCATGACCAAAATCCCTTAACGTGAGTTTTCGTTCCACTGAGCGTC
			AGACCCCGTAGAAAAGATCAAAGGATCTTCTTGAGATCCTTTTTTTCTGCGCGTAATCTG
			CTGCTTGCAAACAAAAAAACCACCGCTACCAGCGGTGGTTTGTTTGCCGGATCAAGAGCT
			ACCAACTCTTTTTCCGAAGGTAACTGGCTTCAGCAGAGCGCAGATACCAAATACTGTCCT
			TCTAGTGTAGCCGTAGTTAGGCCACCACTTCAAGAACTCTGTAGCACCGCCTACATACCT
			CGCTCTGCTAATCCTGTTACCAGTGGCTGCTGCCAGTGGCGATAAGTCGTGTCTTACCGG
			GTTGGACTCAAGACGATAGTTACCGGATAAGGCGCAGCGGTCGGGCTGAACGGGGGGTTC
			GTGCACACAGCCCAGCTTGGAGCGAACGACCTACACCGAACTGAGATACCTACAGCGTGA
			GCTATGAGAAAGCGCCACGCTTCCCGAAGGGAGAAAGGCGGACAGGTATCCGGTAAGCGG
			CAGGGTCGGAACAGGAGAGCGCACGAGGGAGCTTCCAGGGGGAAACGCCTGGTATCTTTA
			TAGTCCTGTCGGGTTTCGCCACCTCTGACTTGAGCGTCGATTTTTGTGATGCTCGTCAGG
			GGGGCGGAGCCTATGGAAAAACGCCAGCAACGCGGCCTTTTTACGGTTCCTGGCCTTTTG
			CTGGCCTTTTGCTCACATG
T7B_noBsaI	primer	41 bases	ATACGAAATTAATACGACTCACTATAGGGACACCACAACGG
Le_NCap.r	primer	31 bases	GTCAGTGCTCTTCAAGAAGGGCTAACTTTGC
Le_CCap.f	primer	31 bases	GTCAGTGCTCTTCACAATCTTTCGACCGTTC
tolAk	primer	45 bases	CCGCACACCAGTAAGGTGTGCGGTTTCAGTTGCCGCTTTCTTTCT
Le_LRR1-13.f	primer	35 bases	GTCAGTGCTCTTCATCTCTCCTGGAACTCGAATAC
Le_LRR1-13.r	primer	35 bases	GTCAGTGCTCTTCATTGCCCCTGTGGGATGCGTCC
Le_LRR10-22.f	primer	35 bases	GTCAGTGCTCTTCATCTTCCGGGTCTCGTAAGAGC
Le_LRR10-22.r	primer	35 bases	GTCAGTGCTCTTCATTGGCAATCTGGCACCTCGCC
Le_LRR19-31.f	primer	35 bases	GTCAGTGCTCTTCATCTTCTAATCTCCCACCTGAA
Le_LRR19-31.r	primer	35 bases	GTCAGTGCTCTTCATTGCAGTTGAGTGGACGAGGG
LeEIX2 Segment 1	dsDNA	1790 bp	ATACGAAATTAATACGACTCACTATAGGGACACCACAACGGTTTCCCTAATTGTGAGCGG
			ATAACAATAGAAATAATTTGAAGACACCGAAAGAAGGAGATATATCCATGGGTCTGACAA
			GCCGCGAAGTTAACAAGACGTTATGCATTGAAAAAGAACGTGGTGCTCTGTTAGAATTTA
			AACGCGGTTTGAATGACGATTTTGGACGCTTGAGCACATGGGGCGACGAAGAAGAATGCT
			GTAACTGGAAAGGTATTGAGTGCGATAAACGTACTGGTCATGTCATTGTGCTGGATCTGC
			ACTCTGAGGTAACCTGTCCGGGCCACGCGTGTTTTGCACCAATCCTGACGGGCAAAGTTA
			GCCCTTCTCTCCTGGAACTCGAATACTTAAATTTTCTGGATCTCAGTGTCAATGGCTTTG
			AAAACTCGGAAATCCCGCGCTTCATTGGCTCGCTGAAACGCCTGGAATATTTGAATCTGA
			GTTCTTCTGATTTTTCTGGCGAAATTCCGGCTCAATTTCAAAACCTTACCAGCTTACGTA
			TTTTAGACCTGGGTAACAACAATCTGATCGTCAAGGATCTGGTCTGGTTGTCACACCTGT
			CATCTTTAGAATTCCTGCGCCTTGGTGGCAATGACTTTCAGGCGCGCAATTGGTTTCGCG
			AGATTACCAAGGTCCCCTCTCTGAAAGAACTGGATCTCAGCGTATGTGGTTTAAGTAAAT
			TTGTACCGTCTCCGGCAGATGTAGCGAACAGCTCGCTCATCAGCCTCAGCGTACTGCATC
			TGTGTTGTAATGAATTTTCGACGAGCAGCGAATATTCTTGGTTGTTTAATTTTAGCACTT
			CCCTGACGAGCATTGACTTAAGCCATAACCAGCTGTCACGTCAGATTGACGACCGCTTTG
			GTAGCCTGATGTATTTAGAACATCTGAATTTAGCCAATAATTTTGGCGCAGAAGGCGGTG
			TGCCTTCCAGCTTTGGGAACCTCACCCGCCTTCATTATCTGGACATGTCAAACACCCAGA
			CTTATCAGTGGCTGCCGGAGTTGTTTCTCCGCCTGTCCGGGTCTCGTAAGAGCCTGGAAG
			TCCTGGGCCTCAATGATAATAGTCTCTTTGGCTCGATTGTGAATGTGCCCCGCTTCTCCT
			CATTGAAAAAACTTTACCTGCAGAAAAATATGCTGAATGGCTTCTTCATGGAACGTGTGG
			GCCAGGCCTCGAGTTTGGAATATCTTGATCTGTCTGATAACCAGATGCGCGGCCCGCTCC
			CGGATCTCGCGCTGTTTCCGAGTTTACGCGAATTACATCTGGGCAGTAATCAGTTTCAGG
			GACGCATCCCACAGGGGCAATCTTTCGACCGTTCAAGTTATTCCGGTAACGCCCAACTGT
			GTGGTCCACCGTTAGAAGAGTGTCCGGGTTATGCTCCCCCGATTGACCGCGGATCCAACA
			CTAACCCACAAGAACACGATGATGACGATGAATTTAGCAGCCTTGAATTTTACGTGCTTG
			GGTCTTCCGGTGGCCAGAAGCAAGCTGAGGAGGCGGCAGCTAAGGCGGCGGTAGATGCTA
			AGGCTAAGGCTGAGGTAGATGCTAAGGCTGTAGAAGAAGCAGCTAAGAAAGCGGCTGTAG
			ACGCTAAGAAAAAAGCTGAGGTAGAAGCCGCTAAGGCCGCAGTAGAAGCGCAGAAAAAAG
			TAGAGGCAGCCGCTGCGGCAGTGAAGAAGAAAGCGGAAGCGGTAGAAGCAGCTGCAGTAG
			AAGTAAGAAAGAAAGCGGCAACTGAAACCGCACACCTTACTGGTGTGCGG
LeEIX2 Segment 2	dsDNA	1748 bp	ATACGAAATTAATACGACTCACTATAGGGACACCACAACGGTTTCCCTAATTGTGAGCGG
			ATAACAATAGAAATAATTTGAAGACACCGAAAGAAGGAGATATATCCATGGGTCTGACAA
			GCCGCGAAGTTAACAAGACGTTATGCATTGAAAAAGAACGTGGTGCTCTGTTAGAATTTA
			AACGCGGTTTGAATGACGATTTTGGACGCTTGAGCACATGGGGCGACGAAGAAGAATGCT
			GTAACTGGAAAGGTATTGAGTGCGATAAACGTACTGGTCATGTCATTGTGCTGGATCTGC
			ACTCTGAGGTAACCTGTCCGGGCCACGCGTGTTTTGCACCAATCCTGACGGGCAAAGTTA
			GCCCTTCTTCCGGGTCTCGTAAGAGCCTGGAAGTCCTGGGCCTCAATGATAATAGTCTCT
			TTGGCTCGATTGTGAATGTGCCCCGCTTCTCCTCATTGAAAAAACTTTACCTGCAGAAAA
			ATATGCTGAATGGCTTCTTCATGGAACGTGTGGGCCAGGCCTCGAGTTTGGAATATCTTG
			ATCTGTCTGATAACCAGATGCGCGGCCCGCTCCCGGATCTCGCGCTGTTTCCGAGTTTAC
			GCGAATTACATCTGGGCAGTAATCAGTTTCAGGGACGCATCCCACAGGGGATTGGCAAAC
			TTTCCCAGCTGCGCATCTTTGATGTATCATCAAACCGCCTTGAAGGCCTTCCGGAGAGCA
			TGGGCCAGCTGAGCAACTTGGAGCGTTTCGATGCCTCCTATAATGTCCTCAAGGGTACGA
			TCACGGAGTCCCATTTTAGCAATCTGAGCTCCTTAGTGGACTTGGATCTGTCCTTTAATC
			TCCTGTCTCTGAATACCCGTTTTGATTGGGTTCCGCCGTTCCAACTCCAATTTATCCGCC
			TGCCGTCCTGTAATATGGGTCCATCTTTCCCGAAATGGCTGCAAACCCAAAACAACTATA
			CCCTGCTGGACATTTCCCTTGCCAATATTAGCGACATGCTGCCTTCATGGTTTTCTAATC
			TCCCACCTGAACTGAAAATTCTCAATCTGAGCAACAATCACATTTCGGGCCGTGTAAGCG
			AGTTCATCGTGTCAAAACAGGACTACATGATTATCGATCTGAGCTCTAATAACTTCTCGG
			GTCATCTCCCATTGGTCCCGGCTAATATTCAGATCTTCTATCTGCATAAAAATCACTTCA
			GCGGCTCCATTTCGAGTATTTGTCGCAATACCATCGGCGCGGCGACCAGCATTGATCTGT
			CACGTAACCAGTTCTCAGGCGAGGTGCCAGATTGCCAATCTTTCGACCGTTCAAGTTATT
			CCGGTAACGCCCAACTGTGTGGTCCACCGTTAGAAGAGTGTCCGGGTTATGCTCCCCCGA
			TTGACCGCGGATCCAACACTAACCCACAAGAACACGATGATGACGATGAATTTAGCAGCC
			TTGAATTTTACGTGCTTGGGTCTTCCGGTGGCCAGAAGCAAGCTGAGGAGGCGGCAGCTA
			AGGCGGCGGTAGATGCTAAGGCTAAGGCTGAGGTAGATGCTAAGGCTGTAGAAGAAGCAG
			CTAAGAAAGCGGCTGTAGACGCTAAGAAAAAAGCTGAGGTAGAAGCCGCTAAGGCCGCAG
			TAGAAGCGCAGAAAAAAGTAGAGGCAGCCGCTGCGGCAGTGAAGAAGAAAGCGGAAGCGG
			TAGAAGCAGCTGCAGTAGAAGTAAGAAAGAAAGCGGCAACTGAAACCGCACACCTTACTG
			GTGTGCGG
LeEIX2 Segment 3	dsDNA	1901 bp	ATACGAAATTAATACGACTCACTATAGGGACACCACAACGGTTTCCCTAATTGTGAGCGG
			ATAACAATAGAAATAATTTGAAGACACCGAAAGAAGGAGATATATCCATGGGTCTGACAA
			GCCGCGAAGTTAACAAGACGTTATGCATTGAAAAAGAACGTGGTGCTCTGTTAGAATTTA
			AACGCGGTTTGAATGACGATTTTGGACGCTTGAGCACATGGGGCGACGAAGAAGAATGCT
			GTAACTGGAAAGGTATTGAGTGCGATAAACGTACTGGTCATGTCATTGTGCTGGATCTGC
			ACTCTGAGGTAACCTGTCCGGGCCACGCGTGTTTTGCACCAATCCTGACGGGCAAAGTTA
			GCCCTTCTTCTAATCTCCCACCTGAACTGAAAATTCTCAATCTGAGCAACAATCACATTT
			CGGGCCGTGTAAGCGAGTTCATCGTGTCAAAACAGGACTACATGATTATCGATCTGAGCT
			CTAATAACTTCTCGGGTCATCTCCCATTGGTCCCGGCTAATATTCAGATCTTCTATCTGC
			ATAAAAATCACTTCAGCGGCTCCATTTCGAGTATTTGTCGCAATACCATCGGCGCGGCGA
			CCAGCATTGATCTGTCACGTAACCAGTTCTCAGGCGAGGTGCCAGATTGCTGGATGAACA
			TGTCTAACTTAGCAGTGCTGAATTTGGCGTACAACAATTTCTCGGGTAAAGTACCTCAGA
			GCCTGGGAAGTCTTACGAATCTGGAGGCCCTTTATATTCGCCAGAATAGCTTTCGCGGTA
			TGCTGCCGTCATTCTCGCAGTGCCAGCTGCTGCAGATTCTGGATATCGGCGGCAACAAAT
			TAACCGGCCGTATCCCTGCGTGGATTGGCACGGATCTTCTCCAACTGCGCATCTTAAGCC
			TGCGCAGCAATAAATTTGACGGCTCCATTCCATCTCTGATCTGTCAACTGCAATTCTTAC
			AGATCCTGGATCTGTCCGAAAATGGCTTGAGCGGCAAAATTCCTCAGTGCCTGAACAATT
			TTACGATTTTACGTCAAGAGAATGGAAGCGGTGAATCAATGGACTTCAAAGTTCGTTATG
			ACTACATTCCGGGGAGTTATCTTTACATTGGCGATCTGCTGATTCAATGGAAAAATCAGG
			AATCCGAGTACAAAAATGCGTTACTTTACCTTAAGATCATTGACCTGTCTAGCAACAAAC
			TGGTTGGTGGTATCCCGAAAGAAATTGCGGAGATGCGTGGACTGCGTTCACTGAATCTGA
			GTCGTAATGACCTGAATGGTACCGTGGTTGAAGGTATTGGCCAGATGAAGTTACTGGAGA
			GTCTTGACCTGAGCCGCAATCAGCTGAGCGGAATGATTCCCCAGGGTTTGTCTAACCTGA
			CCTTTTTGTCTGTGCTGGACTTGTCAAATAACCACCTGTCCGGCCGCATTCCCTCGTCCA
			CTCAACTGCAATCTTTCGACCGTTCAAGTTATTCCGGTAACGCCCAACTGTGTGGTCCAC
			CGTTAGAAGAGTGTCCGGGTTATGCTCCCCCGATTGACCGCGGATCCAACACTAACCCAC
			AAGAACACGATGATGACGATGAATTTAGCAGCCTTGAATTTTACGTGCTTGGGTCTTCCG
			GTGGCCAGAAGCAAGCTGAGGAGGCGGCAGCTAAGGCGGCGGTAGATGCTAAGGCTAAGG
			CTGAGGTAGATGCTAAGGCTGTAGAAGAAGCAGCTAAGAAAGCGGCTGTAGACGCTAAGA
			AAAAAGCTGAGGTAGAAGCCGCTAAGGCCGCAGTAGAAGCGCAGAAAAAAGTAGAGGCAG
			CCGCTGCGGCAGTGAAGAAGAAAGCGGAAGCGGTAGAAGCAGCTGCAGTAGAAGTAAGAA
			AGAAAGCGGCAACTGAAACCGCACACCTTACTGGTGTGCGG
Le_LRR2.f	primer	35 bases	GTCAGTGCTCTTCATCTATTGGCTCGCTGAAACGC
Le_LRR3.f	primer	35 bases	GTCAGTGCTCTTCATCTTTTCAAAACCTTACCAGC
Le_LRR4.f	primer	35 bases	GTCAGTGCTCTTCATCTTTGTCACACCTGTCATCT
Le_LRR5.f	primer	35 bases	GTCAGTGCTCTTCATCTATTACCAAGGTCCCCTCT
Le_LRR5.r	primer	35 bases	GTCAGTGCTCTTCATTGCGCTACATCTGCCGGAGA
Le_LRR6.f	primer	35 bases	GTCAGTGCTCTTCATCTAACAGCTCGCTCATCAGC
Le_LRR6.r	primer	35 bases	GTCAGTGCTCTTCATTGCAACCAAGAATATTCGCT
Le_LRR7.f	primer	35 bases	GTCAGTGCTCTTCATCTTTTAATTTTAGCACTTCC
Le_LRR7.r	primer	35 bases	GTCAGTGCTCTTCATTGGCGGTCGTCAATCTGACG
Le_LRR8.f	primer	35 bases	GTCAGTGCTCTTCATCTTTTGGTAGCCTGATGTAT
Le_LRR8.r	primer	35 bases	GTCAGTGCTCTTCATTGGCTGGAAGGCACACCGCC
Le_LRR9.f	primer	35 bases	GTCAGTGCTCTTCATCTTTTGGGAACCTCACCCGC
Le_LRR9.r	primer	35 bases	GTCAGTGCTCTTCATTGCAGGCGGAGAAACAACTC
Le_LRR10.r	primer	35 bases	GTCAGTGCTCTTCATTGATTCACAATCGAGCCAAA
Le_LRR11.r	primer	35 bases	GTCAGTGCTCTTCATTGACGTTCCATGAAGAAGCC
Le_LRR12.r	primer	32 bases	GTCAGTGCTCTTCATTGATCCGGGAGCGGGCC
Le_LRR20.f	primer	35 bases	GTCAGTGCTCTTCATCTATCGTGTCAAAACAGGAC
Le_LRR21.f	primer	35 bases	GTCAGTGCTCTTCATCTTTGGTCCCGGCTAATATT
Le_LRR22.f	primer	35 bases	GTCAGTGCTCTTCATCTCGCAATACCATCGGCGCG
Le_LRR23.f	primer	35 bases	GTCAGTGCTCTTCATCTTGGATGAACATGTCTAAC
Le_LRR23.r	primer	35 bases	GTCAGTGCTCTTCATTGGCTCTGAGGTACTTTACC
Le_LRR24.f	primer	35 bases	GTCAGTGCTCTTCATCTCTGGGAAGTCTTACGAAT
Le_LRR24.r	primer	35 bases	GTCAGTGCTCTTCATTGTGACGGCAGCATACCGCG
Le_LRR25.f	primer	35 bases	GTCAGTGCTCTTCATCTTTCTCGCAGTGCCAGCTG
Le_LRR25.r	primer	35 bases	GTCAGTGCTCTTCATTGAATCCACGCAGGGATACG
Le_LRR26.f	primer	35 bases	GTCAGTGCTCTTCATCTGGCACGGATCTTCTCCAA
Le_LRR26.r	primer	35 bases	GTCAGTGCTCTTCATTGCAGAGATGGAATGGAGCC
Le_LRR27.r	primer	35 bases	GTCAGTGCTCTTCATCTATCTGTCAACTGCAATTC
Le_LRR28.r	primer	35 bases	GTCAGTGCTCTTCATTGTTCTTTCGGGATACCACC
Le_LRR29.r	primer	35 bases	GTCAGTGCTCTTCATTGACCTTCAACCACGGTACC
Le_LRR30.r	primer	35 bases	GTCAGTGCTCTTCATTGACCCTGGGGAATCATTCC
1-5	dsDNA	1199 bp	ATACGAAATTAATACGACTCACTATAGGGACACCACAACGGTTTCCCTAATTGTGAGCGG
			ATAACAATAGAAATAATTTGAAGACACCGAAAGAAGGAGATATATCCATGGGTCTGACAA
			GCCGCGAAGTTAACAAGACGTTATGCATTGAAAAAGAACGTGGTGCTCTGTTAGAATTTA
			AACGCGGTTTGAATGACGATTTTGGACGCTTGAGCACATGGGGCGACGAAGAAGAATGCT
			GTAACTGGAAAGGTATTGAGTGCGATAAACGTACTGGTCATGTCATTGTGCTGGATCTGC
			ACTCTGAGGTAACCTGTCCGGGCCACGCGTGTTTTGCACCAATCCTGACGGGCAAAGTTA
			GCCCTTCTCTCCTGGAACTCGAATACTTAAATTTTCTGGATCTCAGTGTCAATGGCTTTG
			AAAACTCGGAAATCCCGCGCTTCATTGGCTCGCTGAAACGCCTGGAATATTTGAATCTGA
			GTTCTTCTGATTTTTCTGGCGAAATTCCGGCTCAATTTCAAAACCTTACCAGCTTACGTA
			TTTTAGACCTGGGTAACAACAATCTGATCGTCAAGGATCTGGTCTGGTTGTCACACCTGT
			CATCTTTAGAATTCCTGCGCCTTGGTGGCAATGACTTTCAGGCGCGCAATTGGTTTCGCG
			AGATTACCAAGGTCCCCTCTCTGAAAGAACTGGATCTCAGCGTATGTGGTTTAAGTAAAT
			TTGTACCGTCTCCGGCAGATGTAGCGCAATCTTTCGACCGTTCAAGTTATTCCGGTAACG
			CCCAACTGTGTGGTCCACCGTTAGAAGAGTGTCCGGGTTATGCTCCCCCGATTGACCGCG
			GATCCAACACTAACCCACAAGAACACGATGATGACGATGAATTTAGCAGCCTTGAATTTT
			ACGTGCTTGGGTCTTCCGGTGGCCAGAAGCAAGCTGAGGAGGCGGCAGCTAAGGCGGCGG
			TAGATGCTAAGGCTAAGGCTGAGGTAGATGCTAAGGCTGTAGAAGAAGCAGCTAAGAAAG
			CGGCTGTAGACGCTAAGAAAAAAGCTGAGGTAGAAGCCGCTAAGGCCGCAGTAGAAGCGC
			AGAAAAAAGTAGAGGCAGCCGCTGCGGCAGTGAAGAAGAAAGCGGAAGCGGTAGAAGCAG
			CTGCAGTAGAAGTAAGAAAGAAAGCGGCAACTGAAACCGCACACCTTACTGGTGTGCGG
2-6	dsDNA	1202 bp	ATACGAAATTAATACGACTCACTATAGGGACACCACAACGGTTTCCCTAATTGTGAGCGG
			ATAACAATAGAAATAATTTGAAGACACCGAAAGAAGGAGATATATCCATGGGTCTGACAA
			GCCGCGAAGTTAACAAGACGTTATGCATTGAAAAAGAACGTGGTGCTCTGTTAGAATTTA
			AACGCGGTTTGAATGACGATTTTGGACGCTTGAGCACATGGGGCGACGAAGAAGAATGCT
			GTAACTGGAAAGGTATTGAGTGCGATAAACGTACTGGTCATGTCATTGTGCTGGATCTGC
			ACTCTGAGGTAACCTGTCCGGGCCACGCGTGTTTTGCACCAATCCTGACGGGCAAAGTTA
			GCCCTTCTATTGGCTCGCTGAAACGCCTGGAATATTTGAATCTGAGTTCTTCTGATTTTT
			CTGGCGAAATTCCGGCTCAATTTCAAAACCTTACCAGCTTACGTATTTTAGACCTGGGTA
			ACAACAATCTGATCGTCAAGGATCTGGTCTGGTTGTCACACCTGTCATCTTTAGAATTCC
			TGCGCCTTGGTGGCAATGACTTTCAGGCGCGCAATTGGTTTCGCGAGATTACCAAGGTCC
			CCTCTCTGAAAGAACTGGATCTCAGCGTATGTGGTTTAAGTAAATTTGTACCGTCTCCGG
			CAGATGTAGCGAACAGCTCGCTCATCAGCCTCAGCGTACTGCATCTGTGTTGTAATGAAT
			TTTCGACGAGCAGCGAATATTCTTGGTTGCAATCTTTCGACCGTTCAAGTTATTCCGGTA
			ACGCCCAACTGTGTGGTCCACCGTTAGAAGAGTGTCCGGGTTATGCTCCCCCGATTGACC
			GCGGATCCAACACTAACCCACAAGAACACGATGATGACGATGAATTTAGCAGCCTTGAAT
			TTTACGTGCTTGGGTCTTCCGGTGGCCAGAAGCAAGCTGAGGAGGCGGCAGCTAAGGCGG
			CGGTAGATGCTAAGGCTAAGGCTGAGGTAGATGCTAAGGCTGTAGAAGAAGCAGCTAAGA
			AAGCGGCTGTAGACGCTAAGAAAAAAGCTGAGGTAGAAGCCGCTAAGGCCGCAGTAGAAG
			CGCAGAAAAAAGTAGAGGCAGCCGCTGCGGCAGTGAAGAAGAAAGCGGAAGCGGTAGAAG
			CAGCTGCAGTAGAAGTAAGAAAGAAAGCGGCAACTGAAACCGCACACCTTACTGGTGTGC
			GG
3-7	dsDNA	1202 bp	ATACGAAATTAATACGACTCACTATAGGGACACCACAACGGTTTCCCTAATTGTGAGCGG
			ATAACAATAGAAATAATTTGAAGACACCGAAAGAAGGAGATATATCCATGGGTCTGACAA
			GCCGCGAAGTTAACAAGACGTTATGCATTGAAAAAGAACGTGGTGCTCTGTTAGAATTTA
			AACGCGGTTTGAATGACGATTTTGGACGCTTGAGCACATGGGGCGACGAAGAAGAATGCT
			GTAACTGGAAAGGTATTGAGTGCGATAAACGTACTGGTCATGTCATTGTGCTGGATCTGC
			ACTCTGAGGTAACCTGTCCGGGCCACGCGTGTTTTGCACCAATCCTGACGGGCAAAGTTA
			GCCCTTCTTTTCAAAACCTTACCAGCTTACGTATTTTAGACCTGGGTAACAACAATCTGA
			TCGTCAAGGATCTGGTCTGGTTGTCACACCTGTCATCTTTAGAATTCCTGCGCCTTGGTG
			GCAATGACTTTCAGGCGCGCAATTGGTTTCGCGAGATTACCAAGGTCCCCTCTCTGAAAG
			AACTGGATCTCAGCGTATGTGGTTTAAGTAAATTTGTACCGTCTCCGGCAGATGTAGCGA
			ACAGCTCGCTCATCAGCCTCAGCGTACTGCATCTGTGTTGTAATGAATTTTCGACGAGCA
			GCGAATATTCTTGGTTGTTTAATTTTAGCACTTCCCTGACGAGCATTGACTTAAGCCATA
			ACCAGCTGTCACGTCAGATTGACGACCGCCAATCTTTCGACCGTTCAAGTTATTCCGGTA
			ACGCCCAACTGTGTGGTCCACCGTTAGAAGAGTGTCCGGGTTATGCTCCCCCGATTGACC
			GCGGATCCAACACTAACCCACAAGAACACGATGATGACGATGAATTTAGCAGCCTTGAAT
			TTTACGTGCTTGGGTCTTCCGGTGGCCAGAAGCAAGCTGAGGAGGCGGCAGCTAAGGCGG
			CGGTAGATGCTAAGGCTAAGGCTGAGGTAGATGCTAAGGCTGTAGAAGAAGCAGCTAAGA
			AAGCGGCTGTAGACGCTAAGAAAAAAGCTGAGGTAGAAGCCGCTAAGGCCGCAGTAGAAG
			CGCAGAAAAAAGTAGAGGCAGCCGCTGCGGCAGTGAAGAAGAAAGCGGAAGCGGTAGAAG
			CAGCTGCAGTAGAAGTAAGAAAGAAAGCGGCAACTGAAACCGCACACCTTACTGGTGTGC
			GG
4-8	dsDNA	1205 bp	ATACGAAATTAATACGACTCACTATAGGGACACCACAACGGTTTCCCTAATTGTGAGCGG
			ATAACAATAGAAATAATTTGAAGACACCGAAAGAAGGAGATATATCCATGGGTCTGACAA
			GCCGCGAAGTTAACAAGACGTTATGCATTGAAAAAGAACGTGGTGCTCTGTTAGAATTTA
			AACGCGGTTTGAATGACGATTTTGGACGCTTGAGCACATGGGGCGACGAAGAAGAATGCT
			GTAACTGGAAAGGTATTGAGTGCGATAAACGTACTGGTCATGTCATTGTGCTGGATCTGC
			ACTCTGAGGTAACCTGTCCGGGCCACGCGTGTTTTGCACCAATCCTGACGGGCAAAGTTA
			GCCCTTCTTTGTCACACCTGTCATCTTTAGAATTCCTGCGCCTTGGTGGCAATGACTTTC
			AGGCGCGCAATTGGTTTCGCGAGATTACCAAGGTCCCCTCTCTGAAAGAACTGGATCTCA
			GCGTATGTGGTTTAAGTAAATTTGTACCGTCTCCGGCAGATGTAGCGAACAGCTCGCTCA
			TCAGCCTCAGCGTACTGCATCTGTGTTGTAATGAATTTTCGACGAGCAGCGAATATTCTT
			GGTTGTTTAATTTTAGCACTTCCCTGACGAGCATTGACTTAAGCCATAACCAGCTGTCAC
			GTCAGATTGACGACCGCTTTGGTAGCCTGATGTATTTAGAACATCTGAATTTAGCCAATA
			ATTTTGGCGCAGAAGGCGGTGTGCCTTCCAGCCAATCTTTCGACCGTTCAAGTTATTCCG
			GTAACGCCCAACTGTGTGGTCCACCGTTAGAAGAGTGTCCGGGTTATGCTCCCCCGATTG
			ACCGCGGATCCAACACTAACCCACAAGAACACGATGATGACGATGAATTTAGCAGCCTTG
			AATTTTACGTGCTTGGGTCTTCCGGTGGCCAGAAGCAAGCTGAGGAGGCGGCAGCTAAGG
			CGGCGGTAGATGCTAAGGCTAAGGCTGAGGTAGATGCTAAGGCTGTAGAAGAAGCAGCTA
			AGAAAGCGGCTGTAGACGCTAAGAAAAAAGCTGAGGTAGAAGCCGCTAAGGCCGCAGTAG
			AAGCGCAGAAAAAAGTAGAGGCAGCCGCTGCGGCAGTGAAGAAGAAAGCGGAAGCGGTAG
			AAGCAGCTGCAGTAGAAGTAAGAAAGAAAGCGGCAACTGAAACCGCACACCTTACTGGTG
			TGCGG
5-9	dsDNA	1214 bp	ATACGAAATTAATACGACTCACTATAGGGACACCACAACGGTTTCCCTAATTGTGAGCGG
			ATAACAATAGAAATAATTTGAAGACACCGAAAGAAGGAGATATATCCATGGGTCTGACAA
			GCCGCGAAGTTAACAAGACGTTATGCATTGAAAAAGAACGTGGTGCTCTGTTAGAATTTA
			AACGCGGTTTGAATGACGATTTTGGACGCTTGAGCACATGGGGCGACGAAGAAGAATGCT
			GTAACTGGAAAGGTATTGAGTGCGATAAACGTACTGGTCATGTCATTGTGCTGGATCTGC
			ACTCTGAGGTAACCTGTCCGGGCCACGCGTGTTTTGCACCAATCCTGACGGGCAAAGTTA
			GCCCTTCTATTACCAAGGTCCCCTCTCTGAAAGAACTGGATCTCAGCGTATGTGGTTTAA
			GTAAATTTGTACCGTCTCCGGCAGATGTAGCGAACAGCTCGCTCATCAGCCTCAGCGTAC
			TGCATCTGTGTTGTAATGAATTTTCGACGAGCAGCGAATATTCTTGGTTGTTTAATTTTA
			GCACTTCCCTGACGAGCATTGACTTAAGCCATAACCAGCTGTCACGTCAGATTGACGACC
			GCTTTGGTAGCCTGATGTATTTAGAACATCTGAATTTAGCCAATAATTTTGGCGCAGAAG
			GCGGTGTGCCTTCCAGCTTTGGGAACCTCACCCGCCTTCATTATCTGGACATGTCAAACA
			CCCAGACTTATCAGTGGCTGCCGGAGTTGTTTCTCCGCCTGCAATCTTTCGACCGTTCAA
			GTTATTCCGGTAACGCCCAACTGTGTGGTCCACCGTTAGAAGAGTGTCCGGGTTATGCTC
			CCCCGATTGACCGCGGATCCAACACTAACCCACAAGAACACGATGATGACGATGAATTTA
			GCAGCCTTGAATTTTACGTGCTTGGGTCTTCCGGTGGCCAGAAGCAAGCTGAGGAGGCGG
			CAGCTAAGGCGGCGGTAGATGCTAAGGCTAAGGCTGAGGTAGATGCTAAGGCTGTAGAAG
			AAGCAGCTAAGAAAGCGGCTGTAGACGCTAAGAAAAAAGCTGAGGTAGAAGCCGCTAAGG
			CCGCAGTAGAAGCGCAGAAAAAAGTAGAGGCAGCCGCTGCGGCAGTGAAGAAGAAAGCGG
			AAGCGGTAGAAGCAGCTGCAGTAGAAGTAAGAAAGAAAGCGGCAACTGAAACCGCACACC
			TTACTGGTGTGCGG
6-10	dsDNA	1199 bp	ATACGAAATTAATACGACTCACTATAGGGACACCACAACGGTTTCCCTAATTGTGAGCGG
			ATAACAATAGAAATAATTTGAAGACACCGAAAGAAGGAGATATATCCATGGGTCTGACAA
			GCCGCGAAGTTAACAAGACGTTATGCATTGAAAAAGAACGTGGTGCTCTGTTAGAATTTA
			AACGCGGTTTGAATGACGATTTTGGACGCTTGAGCACATGGGGCGACGAAGAAGAATGCT
			GTAACTGGAAAGGTATTGAGTGCGATAAACGTACTGGTCATGTCATTGTGCTGGATCTGC
			ACTCTGAGGTAACCTGTCCGGGCCACGCGTGTTTTGCACCAATCCTGACGGGCAAAGTTA
			GCCCTTCTAACAGCTCGCTCATCAGCCTCAGCGTACTGCATCTGTGTTGTAATGAATTT
			TCGACGAGCAGCGAATATTCTTGGTTGTTTAATTTTAGCACTTCCCTGACGAGCATTGAC
			TTAAGCCATAACCAGCTGTCACGTCAGATTGACGACCGCTTTGGTAGCCTGATGTATTTA
			GAACATCTGAATTTAGCCAATAATTTTGGCGCAGAAGGCGGTGTGCCTTCCAGCTTTGGG
			AACCTCACCCGCCTTCATTATCTGGACATGTCAAACACCCAGACTTATCAGTGGCTGCCG
			GAGTTGTTTCTCCGCCTGTCCGGGTCTCGTAAGAGCCTGGAAGTCCTGGGCCTCAATGAT
			AATAGTCTCTTTGGCTCGATTGTGAATCAATCTTTCGACCGTTCAAGTTATTCCGGTAAC
			GCCCAACTGTGTGGTCCACCGTTAGAAGAGTGTCCGGGTTATGCTCCCCCGATTGACCGC
			GGATCCAACACTAACCCACAAGAACACGATGATGACGATGAATTTAGCAGCCTTGAATTT
			TACGTGCTTGGGTCTTCCGGTGGCCAGAAGCAAGCTGAGGAGGCGGCAGCTAAGGCGGCG
			GTAGATGCTAAGGCTAAGGCTGAGGTAGATGCTAAGGCTGTAGAAGAAGCAGCTAAGAAA
			GCGGCTGTAGACGCTAAGAAAAAAGCTGAGGTAGAAGCCGCTAAGGCCGCAGTAGAAGCG
			CAGAAAAAAGTAGAGGCAGCCGCTGCGGCAGTGAAGAAGAAAGCGGAAGCGGTAGAAGCA
			GCTGCAGTAGAAGTAAGAAAGAAAGCGGCAACTGAAACCGCACACCTTACTGGTGTGCGG
7-11	dsDNA	1193 bp	ATACGAAATTAATACGACTCACTATAGGGACACCACAACGGTTTCCCTAATTGTGAGCGG
			ATAACAATAGAAATAATTTGAAGACACCGAAAGAAGGAGATATATCCATGGGTCTGACAA
			GCCGCGAAGTTAACAAGACGTTATGCATTGAAAAAGAACGTGGTGCTCTGTTAGAATTTA
			AACGCGGTTTGAATGACGATTTTGGACGCTTGAGCACATGGGGCGACGAAGAAGAATGCT
			GTAACTGGAAAGGTATTGAGTGCGATAAACGTACTGGTCATGTCATTGTGCTGGATCTGC
			ACTCTGAGGTAACCTGTCCGGGCCACGCGTGTTTTGCACCAATCCTGACGGGCAAAGTTA
			GCCCTTCTTTTAATTTTAGCACTTCCCTGACGAGCATTGACTTAAGCCATAACCAGCTG
			TCACGTCAGATTGACGACCGCTTTGGTAGCCTGATGTATTTAGAACATCTGAATTTAGCC
			AATAATTTTGGCGCAGAAGGCGGTGTGCCTTCCAGCTTTGGGAACCTCACCCGCCTTCAT
			TATCTGGACATGTCAAACACCCAGACTTATCAGTGGCTGCCGGAGTTGTTTCTCCGCCTG
			TCCGGGTCTCGTAAGAGCCTGGAAGTCCTGGGCCTCAATGATAATAGTCTCTTTGGCTCG
			ATTGTGAATGTGCCCCGCTTCTCCTCATTGAAAAAACTTTACCTGCAGAAAAATATGCTG
			AATGGCTTCTTCATGGAACGTCAATCTTTCGACCGTTCAAGTTATTCCGGTAACGCCCAA
			CTGTGTGGTCCACCGTTAGAAGAGTGTCCGGGTTATGCTCCCCCGATTGACCGCGGATCC
			AACACTAACCCACAAGAACACGATGATGACGATGAATTTAGCAGCCTTGAATTTTACGTG
			CTTGGGTCTTCCGGTGGCCAGAAGCAAGCTGAGGAGGCGGCAGCTAAGGCGGCGGTAGAT
			GCTAAGGCTAAGGCTGAGGTAGATGCTAAGGCTGTAGAAGAAGCAGCTAAGAAAGCGGCT
			GTAGACGCTAAGAAAAAAGCTGAGGTAGAAGCCGCTAAGGCCGCAGTAGAAGCGCAGAAA
			AAAGTAGAGGCAGCCGCTGCGGCAGTGAAGAAGAAAGCGGAAGCGGTAGAAGCAGCTGCA
			GTAGAAGTAAGAAAGAAAGCGGCAACTGAAACCGCACACCTTACTGGTGTGCGG
21-25	dsDNA	1181 bp	ATACGAAATTAATACGACTCACTATAGGGACACCACAACGGTTTCCCTAATTGTGAGCGG
			ATAACAATAGAAATAATTTGAAGACACCGAAAGAAGGAGATATATCCATGGGTCTGACAA
			GCCGCGAAGTTAACAAGACGTTATGCATTGAAAAAGAACGTGGTGCTCTGTTAGAATTTA
			AACGCGGTTTGAATGACGATTTTGGACGCTTGAGCACATGGGGCGACGAAGAAGAATGCT
			GTAACTGGAAAGGTATTGAGTGCGATAAACGTACTGGTCATGTCATTGTGCTGGATCTGC
			ACTCTGAGGTAACCTGTCCGGGCCACGCGTGTTTTGCACCAATCCTGACGGGCAAAGTTA
			GCCCTTCTTTGGTCCCGGCTAATATTCAGATCTTCTATCTGCATAAAAATCACTTCAGCG
			GCTCCATTTCGAGTATTTGTCGCAATACCATCGGCGCGGCGACCAGCATTGATCTGTCAC
			GTAACCAGTTCTCAGGCGAGGTGCCAGATTGCTGGATGAACATGTCTAACTTAGCAGTGC
			TGAATTTGGCGTACAACAATTTCTCGGGTAAAGTACCTCAGAGCCTGGGAAGTCTTACGA
			ATCTGGAGGCCCTTTATATTCGCCAGAATAGCTTTCGCGGTATGCTGCCGTCATTCTCGC
			AGTGCCAGCTGCTGCAGATTCTGGATATCGGCGGCAACAAATTAACCGGCCGTATCCCTG
			CGTGGATTCAATCTTTCGACCGTTCAAGTTATTCCGGTAACGCCCAACTGTGTGGTCCAC
			CGTTAGAAGAGTGTCCGGGTTATGCTCCCCCGATTGACCGCGGATCCAACACTAACCCAC
			AAGAACACGATGATGACGATGAATTTAGCAGCCTTGAATTTTACGTGCTTGGGTCTTCCG
			GTGGCCAGAAGCAAGCTGAGGAGGCGGCAGCTAAGGCGGCGGTAGATGCTAAGGCTAAGG
			CTGAGGTAGATGCTAAGGCTGTAGAAGAAGCAGCTAAGAAAGCGGCTGTAGACGCTAAGA
			AAAAAGCTGAGGTAGAAGCCGCTAAGGCCGCAGTAGAAGCGCAGAAAAAAGTAGAGGCAG
			CCGCTGCGGCAGTGAAGAAGAAAGCGGAAGCGGTAGAAGCAGCTGCAGTAGAAGTAAGAA
			AGAAAGCGGCAACTGAAACCGCACACCTTACTGGTGTGCGG
22-26	dsDNA	1181 bp	ATACGAAATTAATACGACTCACTATAGGGACACCACAACGGTTTCCCTAATTGTGAGCGG
			ATAACAATAGAAATAATTTGAAGACACCGAAAGAAGGAGATATATCCATGGGTCTGACAA
			GCCGCGAAGTTAACAAGACGTTATGCATTGAAAAAGAACGTGGTGCTCTGTTAGAATTTA
			AACGCGGTTTGAATGACGATTTTGGACGCTTGAGCACATGGGGCGACGAAGAAGAATGCT
			GTAACTGGAAAGGTATTGAGTGCGATAAACGTACTGGTCATGTCATTGTGCTGGATCTGC
			ACTCTGAGGTAACCTGTCCGGGCCACGCGTGTTTTGCACCAATCCTGACGGGCAAAGTTA
			GCCCTTCTCGCAATACCATCGGCGCGGCGACCAGCATTGATCTGTCACGTAACCAGTTCT
			CAGGCGAGGTGCCAGATTGCTGGATGAACATGTCTAACTTAGCAGTGCTGAATTTGGCGT
			ACAACAATTTCTCGGGTAAAGTACCTCAGAGCCTGGGAAGTCTTACGAATCTGGAGGCCC
			TTTATATTCGCCAGAATAGCTTTCGCGGTATGCTGCCGTCATTCTCGCAGTGCCAGCTGC
			TGCAGATTCTGGATATCGGCGGCAACAAATTAACCGGCCGTATCCCTGCGTGGATTGGCA
			CGGATCTTCTCCAACTGCGCATCTTAAGCCTGCGCAGCAATAAATTTGACGGCTCCATTC
			CATCTCTGCAATCTTTCGACCGTTCAAGTTATTCCGGTAACGCCCAACTGTGTGGTCCAC
			CGTTAGAAGAGTGTCCGGGTTATGCTCCCCCGATTGACCGCGGATCCAACACTAACCCAC
			AAGAACACGATGATGACGATGAATTTAGCAGCCTTGAATTTTACGTGCTTGGGTCTTCCG
			GTGGCCAGAAGCAAGCTGAGGAGGCGGCAGCTAAGGCGGCGGTAGATGCTAAGGCTAAGG
			CTGAGGTAGATGCTAAGGCTGTAGAAGAAGCAGCTAAGAAAGCGGCTGTAGACGCTAAGA
			AAAAAGCTGAGGTAGAAGCCGCTAAGGCCGCAGTAGAAGCGCAGAAAAAAGTAGAGGCAG
			CCGCTGCGGCAGTGAAGAAGAAAGCGGAAGCGGTAGAAGCAGCTGCAGTAGAAGTAAGAA
			AGAAAGCGGCAACTGAAACCGCACACCTTACTGGTGTGCGG
23-27	dsDNA	1193 bp	ATACGAAATTAATACGACTCACTATAGGGACACCACAACGGTTTCCCTAATTGTGAGCGG
			ATAACAATAGAAATAATTTGAAGACACCGAAAGAAGGAGATATATCCATGGGTCTGACAA
			GCCGCGAAGTTAACAAGACGTTATGCATTGAAAAAGAACGTGGTGCTCTGTTAGAATTTA
			AACGCGGTTTGAATGACGATTTTGGACGCTTGAGCACATGGGGCGACGAAGAAGAATGCT
			GTAACTGGAAAGGTATTGAGTGCGATAAACGTACTGGTCATGTCATTGTGCTGGATCTGC
			ACTCTGAGGTAACCTGTCCGGGCCACGCGTGTTTTGCACCAATCCTGACGGGCAAAGTTA
			GCCCTTCTTGGATGAACATGTCTAACTTAGCAGTGCTGAATTTGGCGTACAACAATTTCT
			CGGGTAAAGTACCTCAGAGCCTGGGAAGTCTTACGAATCTGGAGGCCCTTTATATTCGCC
			AGAATAGCTTTCGCGGTATGCTGCCGTCATTCTCGCAGTGCCAGCTGCTGCAGATTCTGG
			ATATCGGCGGCAACAAATTAACCGGCCGTATCCCTGCGTGGATTGGCACGGATCTTCTCC
			AACTGCGCATCTTAAGCCTGCGCAGCAATAAATTTGACGGCTCCATTCCATCTCTGATCT
			GTCAACTGCAATTCTTACAGATCCTGGATCTGTCCGAAAATGGCTTGAGCGGCAAAATTC
			CTCAGTGCCTGAACAATTTTCAATCTTTCGACCGTTCAAGTTATTCCGGTAACGCCCAAC
			TGTGTGGTCCACCGTTAGAAGAGTGTCCGGGTTATGCTCCCCCGATTGACCGCGGATCCA
			ACACTAACCCACAAGAACACGATGATGACGATGAATTTAGCAGCCTTGAATTTTACGTGC
			TTGGGTCTTCCGGTGGCCAGAAGCAAGCTGAGGAGGCGGCAGCTAAGGCGGCGGTAGATG
			CTAAGGCTAAGGCTGAGGTAGATGCTAAGGCTGTAGAAGAAGCAGCTAAGAAAGCGGCTG
			TAGACGCTAAGAAAAAAGCTGAGGTAGAAGCCGCTAAGGCCGCAGTAGAAGCGCAGAAAA
			AAGTAGAGGCAGCCGCTGCGGCAGTGAAGAAGAAAGCGGAAGCGGTAGAAGCAGCTGCAG
			TAGAAGTAAGAAAGAAAGCGGCAACTGAAACCGCACACCTTACTGGTGTGCGG
24-loopout	dsDNA	1250 bp	ATACGAAATTAATACGACTCACTATAGGGACACCACAACGGTTTCCCTAATTGTGAGCGG
			ATAACAATAGAAATAATTTGAAGACACCGAAAGAAGGAGATATATCCATGGGTCTGACAA
			GCCGCGAAGTTAACAAGACGTTATGCATTGAAAAAGAACGTGGTGCTCTGTTAGAATTTA
			AACGCGGTTTGAATGACGATTTTGGACGCTTGAGCACATGGGGCGACGAAGAAGAATGCT
			GTAACTGGAAAGGTATTGAGTGCGATAAACGTACTGGTCATGTCATTGTGCTGGATCTGC
			ACTCTGAGGTAACCTGTCCGGGCCACGCGTGTTTTGCACCAATCCTGACGGGCAAAGTTA
			GCCCTTCTCTGGGAAGTCTTACGAATCTGGAGGCCCTTTATATTCGCCAGAATAGCTTTC
			GCGGTATGCTGCCGTCATTCTCGCAGTGCCAGCTGCTGCAGATTCTGGATATCGGCGGCA
			ACAAATTAACCGGCCGTATCCCTGCGTGGATTGGCACGGATCTTCTCCAACTGCGCATCT
			TAAGCCTGCGCAGCAATAAATTTGACGGCTCCATTCCATCTCTGATCTGTCAACTGCAAT
			TCTTACAGATCCTGGATCTGTCCGAAAATGGCTTGAGCGGCAAAATTCCTCAGTGCCTGA
			ACAATTTTACGATTTTACGTCAAGAGAATGGAAGCGGTGAATCAATGGACTTCAAAGTTC
			GTTATGACTACATTCCGGGGAGTTATCTTTACATTGGCGATCTGCTGATTCAATGGAAAA
			ATCAGGAATCCGAGTACCAATCTTTCGACCGTTCAAGTTATTCCGGTAACGCCCAACTGT
			GTGGTCCACCGTTAGAAGAGTGTCCGGGTTATGCTCCCCCGATTGACCGCGGATCCAACA
			CTAACCCACAAGAACACGATGATGACGATGAATTTAGCAGCCTTGAATTTTACGTGCTTG
			GGTCTTCCGGTGGCCAGAAGCAAGCTGAGGAGGCGGCAGCTAAGGCGGCGGTAGATGCTA
			AGGCTAAGGCTGAGGTAGATGCTAAGGCTGTAGAAGAAGCAGCTAAGAAAGCGGCTGTAG
			ACGCTAAGAAAAAAGCTGAGGTAGAAGCCGCTAAGGCCGCAGTAGAAGCGCAGAAAAAAG
			TAGAGGCAGCCGCTGCGGCAGTGAAGAAGAAAGCGGAAGCGGTAGAAGCAGCTGCAGTAG
			AAGTAAGAAAGAAAGCGGCAACTGAAACCGCACACCTTACTGGTGTGCGG
25-28	dsDNA	1253 bp	ATACGAAATTAATACGACTCACTATAGGGACACCACAACGGTTTCCCTAATTGTGAGCGG
			ATAACAATAGAAATAATTTGAAGACACCGAAAGAAGGAGATATATCCATGGGTCTGACAA
			GCCGCGAAGTTAACAAGACGTTATGCATTGAAAAAGAACGTGGTGCTCTGTTAGAATTTA
			AACGCGGTTTGAATGACGATTTTGGACGCTTGAGCACATGGGGCGACGAAGAAGAATGCT
			GTAACTGGAAAGGTATTGAGTGCGATAAACGTACTGGTCATGTCATTGTGCTGGATCTGC
			ACTCTGAGGTAACCTGTCCGGGCCACGCGTGTTTTGCACCAATCCTGACGGGCAAAGTTA
			GCCCTTCTTTCTCGCAGTGCCAGCTGCTGCAGATTCTGGATATCGGCGGCAACAAATTAA
			CCGGCCGTATCCCTGCGTGGATTGGCACGGATCTTCTCCAACTGCGCATCTTAAGCCTGC
			GCAGCAATAAATTTGACGGCTCCATTCCATCTCTGATCTGTCAACTGCAATTCTTACAGA
			TCCTGGATCTGTCCGAAAATGGCTTGAGCGGCAAAATTCCTCAGTGCCTGAACAATTTTA
			CGATTTTACGTCAAGAGAATGGAAGCGGTGAATCAATGGACTTCAAAGTTCGTTATGACT
			ACATTCCGGGGAGTTATCTTTACATTGGCGATCTGCTGATTCAATGGAAAAATCAGGAAT
			CCGAGTACAAAAATGCGTTACTTTACCTTAAGATCATTGACCTGTCTAGCAACAAACTGG
			TTGGTGGTATCCCGAAAGAACAATCTTTCGACCGTTCAAGTTATTCCGGTAACGCCCAAC
			TGTGTGGTCCACCGTTAGAAGAGTGTCCGGGTTATGCTCCCCCGATTGACCGCGGATCCA
			ACACTAACCCACAAGAACACGATGATGACGATGAATTTAGCAGCCTTGAATTTTACGTGC
			TTGGGTCTTCCGGTGGCCAGAAGCAAGCTGAGGAGGCGGCAGCTAAGGCGGCGGTAGATG
			CTAAGGCTAAGGCTGAGGTAGATGCTAAGGCTGTAGAAGAAGCAGCTAAGAAAGCGGCTG
			TAGACGCTAAGAAAAAAGCTGAGGTAGAAGCCGCTAAGGCCGCAGTAGAAGCGCAGAAAA
			AAGTAGAGGCAGCCGCTGCGGCAGTGAAGAAGAAAGCGGAAGCGGTAGAAGCAGCTGCAG
			TAGAAGTAAGAAAGAAAGCGGCAACTGAAACCGCACACCTTACTGGTGTGCGG
26-29	dsDNA	1250 bp	ATACGAAATTAATACGACTCACTATAGGGACACCACAACGGTTTCCCTAATTGTGAGCGG
			ATAACAATAGAAATAATTTGAAGACACCGAAAGAAGGAGATATATCCATGGGTCTGACAA
			GCCGCGAAGTTAACAAGACGTTATGCATTGAAAAAGAACGTGGTGCTCTGTTAGAATTTA
			AACGCGGTTTGAATGACGATTTTGGACGCTTGAGCACATGGGGCGACGAAGAAGAATGCT
			GTAACTGGAAAGGTATTGAGTGCGATAAACGTACTGGTCATGTCATTGTGCTGGATCTGC
			ACTCTGAGGTAACCTGTCCGGGCCACGCGTGTTTTGCACCAATCCTGACGGGCAAAGTTA
			GCCCTTCTGGCACGGATCTTCTCCAACTGCGCATCTTAAGCCTGCGCAGCAATAAATTTG
			ACGGCTCCATTCCATCTCTGATCTGTCAACTGCAATTCTTACAGATCCTGGATCTGTCCG
			AAAATGGCTTGAGCGGCAAAATTCCTCAGTGCCTGAACAATTTTACGATTTTACGTCAAG
			AGAATGGAAGCGGTGAATCAATGGACTTCAAAGTTCGTTATGACTACATTCCGGGGAGTT
			ATCTTTACATTGGCGATCTGCTGATTCAATGGAAAAATCAGGAATCCGAGTACAAAAATG
			CGTTACTTTACCTTAAGATCATTGACCTGTCTAGCAACAAACTGGTTGGTGGTATCCCGA
			AAGAAATTGCGGAGATGCGTGGACTGCGTTCACTGAATCTGAGTCGTAATGACCTGAATG
			GTACCGTGGTTGAAGGTCAATCTTTCGACCGTTCAAGTTATTCCGGTAACGCCCAACTGT
			GTGGTCCACCGTTAGAAGAGTGTCCGGGTTATGCTCCCCCGATTGACCGCGGATCCAACA
			CTAACCCACAAGAACACGATGATGACGATGAATTTAGCAGCCTTGAATTTTACGTGCTTG
			GGTCTTCCGGTGGCCAGAAGCAAGCTGAGGAGGCGGCAGCTAAGGCGGCGGTAGATGCTA
			AGGCTAAGGCTGAGGTAGATGCTAAGGCTGTAGAAGAAGCAGCTAAGAAAGCGGCTGTAG
			ACGCTAAGAAAAAAGCTGAGGTAGAAGCCGCTAAGGCCGCAGTAGAAGCGCAGAAAAAAG
			TAGAGGCAGCCGCTGCGGCAGTGAAGAAGAAAGCGGAAGCGGTAGAAGCAGCTGCAGTAG
			AAGTAAGAAAGAAAGCGGCAACTGAAACCGCACACCTTACTGGTGTGCGG
27-30	dsDNA	1250 bp	ATACGAAATTAATACGACTCACTATAGGGACACCACAACGGTTTCCCTAATTGTGAGCGG
			ATAACAATAGAAATAATTTGAAGACACCGAAAGAAGGAGATATATCCATGGGTCTGACAA
			GCCGCGAAGTTAACAAGACGTTATGCATTGAAAAAGAACGTGGTGCTCTGTTAGAATTTA
			AACGCGGTTTGAATGACGATTTTGGACGCTTGAGCACATGGGGCGACGAAGAAGAATGCT
			GTAACTGGAAAGGTATTGAGTGCGATAAACGTACTGGTCATGTCATTGTGCTGGATCTGC
			ACTCTGAGGTAACCTGTCCGGGCCACGCGTGTTTTGCACCAATCCTGACGGGCAAAGTTA
			GCCCTTCTATCTGTCAACTGCAATTCTTACAGATCCTGGATCTGTCCGAAAATGGCTTGA
			GCGGCAAAATTCCTCAGTGCCTGAACAATTTTACGATTTTACGTCAAGAGAATGGAAGCG
			GTGAATCAATGGACTTCAAAGTTCGTTATGACTACATTCCGGGGAGTTATCTTTACATTG
			GCGATCTGCTGATTCAATGGAAAAATCAGGAATCCGAGTACAAAAATGCGTTACTTTACC
			TTAAGATCATTGACCTGTCTAGCAACAAACTGGTTGGTGGTATCCCGAAAGAAATTGCGG
			AGATGCGTGGACTGCGTTCACTGAATCTGAGTCGTAATGACCTGAATGGTACCGTGGTTG
			AAGGTATTGGCCAGATGAAGTTACTGGAGAGTCTTGACCTGAGCCGCAATCAGCTGAGCG
			GAATGATTCCCCAGGGTCAATCTTTCGACCGTTCAAGTTATTCCGGTAACGCCCAACTGT
			GTGGTCCACCGTTAGAAGAGTGTCCGGGTTATGCTCCCCCGATTGACCGCGGATCCAACA
			CTAACCCACAAGAACACGATGATGACGATGAATTTAGCAGCCTTGAATTTTACGTGCTTG
			GGTCTTCCGGTGGCCAGAAGCAAGCTGAGGAGGCGGCAGCTAAGGCGGCGGTAGATGCTA
			AGGCTAAGGCTGAGGTAGATGCTAAGGCTGTAGAAGAAGCAGCTAAGAAAGCGGCTGTAG
			ACGCTAAGAAAAAAGCTGAGGTAGAAGCCGCTAAGGCCGCAGTAGAAGCGCAGAAAAAAG
			TAGAGGCAGCCGCTGCGGCAGTGAAGAAGAAAGCGGAAGCGGTAGAAGCAGCTGCAGTAG
			AAGTAAGAAAGAAAGCGGCAACTGAAACCGCACACCTTACTGGTGTGCGG
loopout-31	dsDNA	1247 bp	ATACGAAATTAATACGACTCACTATAGGGACACCACAACGGTTTCCCTAATTGTGAGCGG
			ATAACAATAGAAATAATTTGAAGACACCGAAAGAAGGAGATATATCCATGGGTCTGACAA
			GCCGCGAAGTTAACAAGACGTTATGCATTGAAAAAGAACGTGGTGCTCTGTTAGAATTTA
			AACGCGGTTTGAATGACGATTTTGGACGCTTGAGCACATGGGGCGACGAAGAAGAATGCT
			GTAACTGGAAAGGTATTGAGTGCGATAAACGTACTGGTCATGTCATTGTGCTGGATCTGC
			ACTCTGAGGTAACCTGTCCGGGCCACGCGTGTTTTGCACCAATCCTGACGGGCAAAGTTA
			GCCCTTCTACGATTTTACGTCAAGAGAATGGAAGCGGTGAATCAATGGACTTCAAAGTTC
			GTTATGACTACATTCCGGGGAGTTATCTTTACATTGGCGATCTGCTGATTCAATGGAAAA
			ATCAGGAATCCGAGTACAAAAATGCGTTACTTTACCTTAAGATCATTGACCTGTCTAGCA
			ACAAACTGGTTGGTGGTATCCCGAAAGAAATTGCGGAGATGCGTGGACTGCGTTCACTGA
			ATCTGAGTCGTAATGACCTGAATGGTACCGTGGTTGAAGGTATTGGCCAGATGAAGTTAC
			TGGAGAGTCTTGACCTGAGCCGCAATCAGCTGAGCGGAATGATTCCCCAGGGTTTGTCTA
			ACCTGACCTTTTTGTCTGTGCTGGACTTGTCAAATAACCACCTGTCCGGCCGCATTCCCT
			CGTCCACTCAACTGCAATCTTTCGACCGTTCAAGTTATTCCGGTAACGCCCAACTGTGTG
			GTCCACCGTTAGAAGAGTGTCCGGGTTATGCTCCCCCGATTGACCGCGGATCCAACACTA
			ACCCACAAGAACACGATGATGACGATGAATTTAGCAGCCTTGAATTTTACGTGCTTGGGT
			CTTCCGGTGGCCAGAAGCAAGCTGAGGAGGCGGCAGCTAAGGCGGCGGTAGATGCTAAGG
			CTAAGGCTGAGGTAGATGCTAAGGCTGTAGAAGAAGCAGCTAAGAAAGCGGCTGTAGACG
			CTAAGAAAAAAGCTGAGGTAGAAGCCGCTAAGGCCGCAGTAGAAGCGCAGAAAAAAGTAG
			AGGCAGCCGCTGCGGCAGTGAAGAAGAAAGCGGAAGCGGTAGAAGCAGCTGCAGTAGAAG
			TAAGAAAGAAAGCGGCAACTGAAACCGCACACCTTACTGGTGTGCGG
4-7	dsDNA	1130 bp	ATACGAAATTAATACGACTCACTATAGGGACACCACAACGGTTTCCCTAATTGTGAGCGG
			ATAACAATAGAAATAATTTGAAGACACCGAAAGAAGGAGATATATCCATGGGTCTGACAA
			GCCGCGAAGTTAACAAGACGTTATGCATTGAAAAAGAACGTGGTGCTCTGTTAGAATTTA
			AACGCGGTTTGAATGACGATTTTGGACGCTTGAGCACATGGGGCGACGAAGAAGAATGCT
			GTAACTGGAAAGGTATTGAGTGCGATAAACGTACTGGTCATGTCATTGTGCTGGATCTGC
			ACTCTGAGGTAACCTGTCCGGGCCACGCGTGTTTTGCACCAATCCTGACGGGCAAAGTTA
			GCCCTTCTTTGTCACACCTGTCATCTTTAGAATTCCTGCGCCTTGGTGGCAATGACTTTC
			AGGCGCGCAATTGGTTTCGCGAGATTACCAAGGTCCCCTCTCTGAAAGAACTGGATCTCA
			GCGTATGTGGTTTAAGTAAATTTGTACCGTCTCCGGCAGATGTAGCGAACAGCTCGCTCA
			TCAGCCTCAGCGTACTGCATCTGTGTTGTAATGAATTTTCGACGAGCAGCGAATATTCTT
			GGTTGTTTAATTTTAGCACTTCCCTGACGAGCATTGACTTAAGCCATAACCAGCTGTCAC
			GTCAGATTGACGACCGCCAATCTTTCGACCGTTCAAGTTATTCCGGTAACGCCCAACTGT
			GTGGTCCACCGTTAGAAGAGTGTCCGGGTTATGCTCCCCCGATTGACCGCGGATCCAACA
			CTAACCCACAAGAACACGATGATGACGATGAATTTAGCAGCCTTGAATTTTACGTGCTTG
			GGTCTTCCGGTGGCCAGAAGCAAGCTGAGGAGGCGGCAGCTAAGGCGGCGGTAGATGCTA
			AGGCTAAGGCTGAGGTAGATGCTAAGGCTGTAGAAGAAGCAGCTAAGAAAGCGGCTGTAG
			ACGCTAAGAAAAAAGCTGAGGTAGAAGCCGCTAAGGCCGCAGTAGAAGCGCAGAAAAAAG
			TAGAGGCAGCCGCTGCGGCAGTGAAGAAGAAAGCGGAAGCGGTAGAAGCAGCTGCAGTAG
			AAGTAAGAAAGAAAGCGGCAACTGAAACCGCACACCTTACTGGTGTGCGG
5-8	dsDNA	1130 bp	ATACGAAATTAATACGACTCACTATAGGGACACCACAACGGTTTCCCTAATTGTGAGCGG
			ATAACAATAGAAATAATTTGAAGACACCGAAAGAAGGAGATATATCCATGGGTCTGACAA
			GCCGCGAAGTTAACAAGACGTTATGCATTGAAAAAGAACGTGGTGCTCTGTTAGAATTTA
			AACGCGGTTTGAATGACGATTTTGGACGCTTGAGCACATGGGGCGACGAAGAAGAATGCT
			GTAACTGGAAAGGTATTGAGTGCGATAAACGTACTGGTCATGTCATTGTGCTGGATCTGC
			ACTCTGAGGTAACCTGTCCGGGCCACGCGTGTTTTGCACCAATCCTGACGGGCAAAGTTA
			GCCCTTCTATTACCAAGGTCCCCTCTCTGAAAGAACTGGATCTCAGCGTATGTGGTTTAA
			GTAAATTTGTACCGTCTCCGGCAGATGTAGCGAACAGCTCGCTCATCAGCCTCAGCGTAC
			TGCATCTGTGTTGTAATGAATTTTCGACGAGCAGCGAATATTCTTGGTTGTTTAATTTTA
			GCACTTCCCTGACGAGCATTGACTTAAGCCATAACCAGCTGTCACGTCAGATTGACGACC
			GCTTTGGTAGCCTGATGTATTTAGAACATCTGAATTTAGCCAATAATTTTGGCGCAGAAG
			GCGGTGTGCCTTCCAGCCAATCTTTCGACCGTTCAAGTTATTCCGGTAACGCCCAACTGT
			GTGGTCCACCGTTAGAAGAGTGTCCGGGTTATGCTCCCCCGATTGACCGCGGATCCAACA
			CTAACCCACAAGAACACGATGATGACGATGAATTTAGCAGCCTTGAATTTTACGTGCTTG
			GGTCTTCCGGTGGCCAGAAGCAAGCTGAGGAGGCGGCAGCTAAGGCGGCGGTAGATGCTA
			AGGCTAAGGCTGAGGTAGATGCTAAGGCTGTAGAAGAAGCAGCTAAGAAAGCGGCTGTAG
			ACGCTAAGAAAAAAGCTGAGGTAGAAGCCGCTAAGGCCGCAGTAGAAGCGCAGAAAAAAG
			TAGAGGCAGCCGCTGCGGCAGTGAAGAAGAAAGCGGAAGCGGTAGAAGCAGCTGCAGTAG
			AAGTAAGAAAGAAAGCGGCAACTGAAACCGCACACCTTACTGGTGTGCGG
6-9	dsDNA	1130 bp	ATACGAAATTAATACGACTCACTATAGGGACACCACAACGGTTTCCCTAATTGTGAGCGG
			ATAACAATAGAAATAATTTGAAGACACCGAAAGAAGGAGATATATCCATGGGTCTGACAA
			GCCGCGAAGTTAACAAGACGTTATGCATTGAAAAAGAACGTGGTGCTCTGTTAGAATTTA
			AACGCGGTTTGAATGACGATTTTGGACGCTTGAGCACATGGGGCGACGAAGAAGAATGCT
			GTAACTGGAAAGGTATTGAGTGCGATAAACGTACTGGTCATGTCATTGTGCTGGATCTGC
			ACTCTGAGGTAACCTGTCCGGGCCACGCGTGTTTTGCACCAATCCTGACGGGCAAAGTTA
			GCCCTTCTAACAGCTCGCTCATCAGCCTCAGCGTACTGCATCTGTGTTGTAATGAATTTT
			CGACGAGCAGCGAATATTCTTGGTTGTTTAATTTTAGCACTTCCCTGACGAGCATTGACT
			TAAGCCATAACCAGCTGTCACGTCAGATTGACGACCGCTTTGGTAGCCTGATGTATTTAG
			AACATCTGAATTTAGCCAATAATTTTGGCGCAGAAGGCGGTGTGCCTTCCAGCTTTGGGA
			ACCTCACCCGCCTTCATTATCTGGACATGTCAAACACCCAGACTTATCAGTGGCTGCCGG
			AGTTGTTTCTCCGCCTGCAATCTTTCGACCGTTCAAGTTATTCCGGTAACGCCCAACTGT
			GTGGTCCACCGTTAGAAGAGTGTCCGGGTTATGCTCCCCCGATTGACCGCGGATCCAACA
			CTAACCCACAAGAACACGATGATGACGATGAATTTAGCAGCCTTGAATTTTACGTGCTTG
			GGTCTTCCGGTGGCCAGAAGCAAGCTGAGGAGGCGGCAGCTAAGGCGGCGGTAGATGCTA
			AGGCTAAGGCTGAGGTAGATGCTAAGGCTGTAGAAGAAGCAGCTAAGAAAGCGGCTGTAG
			ACGCTAAGAAAAAAGCTGAGGTAGAAGCCGCTAAGGCCGCAGTAGAAGCGCAGAAAAAAG
			TAGAGGCAGCCGCTGCGGCAGTGAAGAAGAAAGCGGAAGCGGTAGAAGCAGCTGCAGTAG
			AAGTAAGAAAGAAAGCGGCAACTGAAACCGCACACCTTACTGGTGTGCGG
7-10	dsDNA	1121 bp	ATACGAAATTAATACGACTCACTATAGGGACACCACAACGGTTTCCCTAATTGTGAGCGG
			ATAACAATAGAAATAATTTGAAGACACCGAAAGAAGGAGATATATCCATGGGTCTGACAA
			GCCGCGAAGTTAACAAGACGTTATGCATTGAAAAAGAACGTGGTGCTCTGTTAGAATTTA
			AACGCGGTTTGAATGACGATTTTGGACGCTTGAGCACATGGGGCGACGAAGAAGAATGCT
			GTAACTGGAAAGGTATTGAGTGCGATAAACGTACTGGTCATGTCATTGTGCTGGATCTGC
			ACTCTGAGGTAACCTGTCCGGGCCACGCGTGTTTTGCACCAATCCTGACGGGCAAAGTTA
			GCCCTTCTTTTAATTTTAGCACTTCCCTGACGAGCATTGACTTAAGCCATAACCAGCTGT
			CACGTCAGATTGACGACCGCTTTGGTAGCCTGATGTATTTAGAACATCTGAATTTAGCCA
			ATAATTTTGGCGCAGAAGGCGGTGTGCCTTCCAGCTTTGGGAACCTCACCCGCCTTCATT
			ATCTGGACATGTCAAACACCCAGACTTATCAGTGGCTGCCGGAGTTGTTTCTCCGCCTGT
			CCGGGTCTCGTAAGAGCCTGGAAGTCCTGGGCCTCAATGATAATAGTCTCTTTGGCTCGA
			TTGTGAATCAATCTTTCGACCGTTCAAGTTATTCCGGTAACGCCCAACTGTGTGGTCCAC
			CGTTAGAAGAGTGTCCGGGTTATGCTCCCCCGATTGACCGCGGATCCAACACTAACCCAC
			AAGAACACGATGATGACGATGAATTTAGCAGCCTTGAATTTTACGTGCTTGGGTCTTCCG
			GTGGCCAGAAGCAAGCTGAGGAGGCGGCAGCTAAGGCGGCGGTAGATGCTAAGGCTAAGG
			CTGAGGTAGATGCTAAGGCTGTAGAAGAAGCAGCTAAGAAAGCGGCTGTAGACGCTAAGA
			AAAAAGCTGAGGTAGAAGCCGCTAAGGCCGCAGTAGAAGCGCAGAAAAAAGTAGAGGCAG
			CCGCTGCGGCAGTGAAGAAGAAAGCGGAAGCGGTAGAAGCAGCTGCAGTAGAAGTAAGAA
			AGAAAGCGGCAACTGAAACCGCACACCTTACTGGTGTGCGG
8-11	dsDNA	1121 bp	ATACGAAATTAATACGACTCACTATAGGGACACCACAACGGTTTCCCTAATTGTGAGCGG
			ATAACAATAGAAATAATTTGAAGACACCGAAAGAAGGAGATATATCCATGGGTCTGACAA
			GCCGCGAAGTTAACAAGACGTTATGCATTGAAAAAGAACGTGGTGCTCTGTTAGAATTTA
			AACGCGGTTTGAATGACGATTTTGGACGCTTGAGCACATGGGGCGACGAAGAAGAATGCT
			GTAACTGGAAAGGTATTGAGTGCGATAAACGTACTGGTCATGTCATTGTGCTGGATCTGC
			ACTCTGAGGTAACCTGTCCGGGCCACGCGTGTTTTGCACCAATCCTGACGGGCAAAGTTA
			GCCCTTCTTTTGGTAGCCTGATGTATTTAGAACATCTGAATTTAGCCAATAATTTTGGCG
			CAGAAGGCGGTGTGCCTTCCAGCTTTGGGAACCTCACCCGCCTTCATTATCTGGACATGT
			CAAACACCCAGACTTATCAGTGGCTGCCGGAGTTGTTTCTCCGCCTGTCCGGGTCTCGTA
			AGAGCCTGGAAGTCCTGGGCCTCAATGATAATAGTCTCTTTGGCTCGATTGTGAATGTGC
			CCCGCTTCTCCTCATTGAAAAAACTTTACCTGCAGAAAAATATGCTGAATGGCTTCTTCA
			TGGAACGTCAATCTTTCGACCGTTCAAGTTATTCCGGTAACGCCCAACTGTGTGGTCCAC
			CGTTAGAAGAGTGTCCGGGTTATGCTCCCCCGATTGACCGCGGATCCAACACTAACCCAC
			AAGAACACGATGATGACGATGAATTTAGCAGCCTTGAATTTTACGTGCTTGGGTCTTCCG
			GTGGCCAGAAGCAAGCTGAGGAGGCGGCAGCTAAGGCGGCGGTAGATGCTAAGGCTAAGG
			CTGAGGTAGATGCTAAGGCTGTAGAAGAAGCAGCTAAGAAAGCGGCTGTAGACGCTAAGA
			AAAAAGCTGAGGTAGAAGCCGCTAAGGCCGCAGTAGAAGCGCAGAAAAAAGTAGAGGCAG
			CCGCTGCGGCAGTGAAGAAGAAAGCGGAAGCGGTAGAAGCAGCTGCAGTAGAAGTAAGAA
			AGAAAGCGGCAACTGAAACCGCACACCTTACTGGTGTGCGG
9-12	dsDNA	1115 bp	ATACGAAATTAATACGACTCACTATAGGGACACCACAACGGTTTCCCTAATTGTGAGCGG
			ATAACAATAGAAATAATTTGAAGACACCGAAAGAAGGAGATATATCCATGGGTCTGACAA
			GCCGCGAAGTTAACAAGACGTTATGCATTGAAAAAGAACGTGGTGCTCTGTTAGAATTTA
			AACGCGGTTTGAATGACGATTTTGGACGCTTGAGCACATGGGGCGACGAAGAAGAATGCT
			GTAACTGGAAAGGTATTGAGTGCGATAAACGTACTGGTCATGTCATTGTGCTGGATCTGC
			ACTCTGAGGTAACCTGTCCGGGCCACGCGTGTTTTGCACCAATCCTGACGGGCAAAGTTA
			GCCCTTCTTTTGGGAACCTCACCCGCCTTCATTATCTGGACATGTCAAACACCCAGACTT
			ATCAGTGGCTGCCGGAGTTGTTTCTCCGCCTGTCCGGGTCTCGTAAGAGCCTGGAAGTCC
			TGGGCCTCAATGATAATAGTCTCTTTGGCTCGATTGTGAATGTGCCCCGCTTCTCCTCAT
			TGAAAAAACTTTACCTGCAGAAAAATATGCTGAATGGCTTCTTCATGGAACGTGTGGGCC
			AGGCCTCGAGTTTGGAATATCTTGATCTGTCTGATAACCAGATGCGCGGCCCGCTCCCGG
			ATCAATCTTTCGACCGTTCAAGTTATTCCGGTAACGCCCAACTGTGTGGTCCACCGTTAG
			AAGAGTGTCCGGGTTATGCTCCCCCGATTGACCGCGGATCCAACACTAACCCACAAGAAC
			ACGATGATGACGATGAATTTAGCAGCCTTGAATTTTACGTGCTTGGGTCTTCCGGTGGCC
			AGAAGCAAGCTGAGGAGGCGGCAGCTAAGGCGGCGGTAGATGCTAAGGCTAAGGCTGAGG
			TAGATGCTAAGGCTGTAGAAGAAGCAGCTAAGAAAGCGGCTGTAGACGCTAAGAAAAAAG
			CTGAGGTAGAAGCCGCTAAGGCCGCAGTAGAAGCGCAGAAAAAAGTAGAGGCAGCCGCTG
			CGGCAGTGAAGAAGAAAGCGGAAGCGGTAGAAGCAGCTGCAGTAGAAGTAAGAAAGAAAG
			CGGCAACTGAAACCGCACACCTTACTGGTGTGCGG
20-23	dsDNA	1103 bp	ATACGAAATTAATACGACTCACTATAGGGACACCACAACGGTTTCCCTAATTGTGAGCGG
			ATAACAATAGAAATAATTTGAAGACACCGAAAGAAGGAGATATATCCATGGGTCTGACAA
			GCCGCGAAGTTAACAAGACGTTATGCATTGAAAAAGAACGTGGTGCTCTGTTAGAATTTA
			AACGCGGTTTGAATGACGATTTTGGACGCTTGAGCACATGGGGCGACGAAGAAGAATGCT
			GTAACTGGAAAGGTATTGAGTGCGATAAACGTACTGGTCATGTCATTGTGCTGGATCTGC
			ACTCTGAGGTAACCTGTCCGGGCCACGCGTGTTTTGCACCAATCCTGACGGGCAAAGTTA
			GCCCTTCTATCGTGTCAAAACAGGACTACATGATTATCGATCTGAGCTCTAATAACTTCT
			CGGGTCATCTCCCATTGGTCCCGGCTAATATTCAGATCTTCTATCTGCATAAAAATCACT
			TCAGCGGCTCCATTTCGAGTATTTGTCGCAATACCATCGGCGCGGCGACCAGCATTGATC
			TGTCACGTAACCAGTTCTCAGGCGAGGTGCCAGATTGCTGGATGAACATGTCTAACTTAG
			CAGTGCTGAATTTGGCGTACAACAATTTCTCGGGTAAAGTACCTCAGAGCCAATCTTTCG
			ACCGTTCAAGTTATTCCGGTAACGCCCAACTGTGTGGTCCACCGTTAGAAGAGTGTCCGG
			GTTATGCTCCCCCGATTGACCGCGGATCCAACACTAACCCACAAGAACACGATGATGACG
			ATGAATTTAGCAGCCTTGAATTTTACGTGCTTGGGTCTTCCGGTGGCCAGAAGCAAGCTG
			AGGAGGCGGCAGCTAAGGCGGCGGTAGATGCTAAGGCTAAGGCTGAGGTAGATGCTAAGG
			CTGTAGAAGAAGCAGCTAAGAAAGCGGCTGTAGACGCTAAGAAAAAAGCTGAGGTAGAAG
			CCGCTAAGGCCGCAGTAGAAGCGCAGAAAAAAGTAGAGGCAGCCGCTGCGGCAGTGAAGA
			AGAAAGCGGAAGCGGTAGAAGCAGCTGCAGTAGAAGTAAGAAAGAAAGCGGCAACTGAAA
			CCGCACACCTTACTGGTGTGCGG
21-24	dsDNA	1106 bp	ATACGAAATTAATACGACTCACTATAGGGACACCACAACGGTTTCCCTAATTGTGAGCGG
			ATAACAATAGAAATAATTTGAAGACACCGAAAGAAGGAGATATATCCATGGGTCTGACAA
			GCCGCGAAGTTAACAAGACGTTATGCATTGAAAAAGAACGTGGTGCTCTGTTAGAATTTA
			AACGCGGTTTGAATGACGATTTTGGACGCTTGAGCACATGGGGCGACGAAGAAGAATGCT
			GTAACTGGAAAGGTATTGAGTGCGATAAACGTACTGGTCATGTCATTGTGCTGGATCTGC
			ACTCTGAGGTAACCTGTCCGGGCCACGCGTGTTTTGCACCAATCCTGACGGGCAAAGTTA
			GCCCTTCTTTGGTCCCGGCTAATATTCAGATCTTCTATCTGCATAAAAATCACTTCAGCG
			GCTCCATTTCGAGTATTTGTCGCAATACCATCGGCGCGGCGACCAGCATTGATCTGTCAC
			GTAACCAGTTCTCAGGCGAGGTGCCAGATTGCTGGATGAACATGTCTAACTTAGCAGTGC
			TGAATTTGGCGTACAACAATTTCTCGGGTAAAGTACCTCAGAGCCTGGGAAGTCTTACGA
			ATCTGGAGGCCCTTTATATTCGCCAGAATAGCTTTCGCGGTATGCTGCCGTCACAATCTT
			TCGACCGTTCAAGTTATTCCGGTAACGCCCAACTGTGTGGTCCACCGTTAGAAGAGTGTC
			CGGGTTATGCTCCCCCGATTGACCGCGGATCCAACACTAACCCACAAGAACACGATGATG
			ACGATGAATTTAGCAGCCTTGAATTTTACGTGCTTGGGTCTTCCGGTGGCCAGAAGCAAG
			CTGAGGAGGCGGCAGCTAAGGCGGCGGTAGATGCTAAGGCTAAGGCTGAGGTAGATGCTA
			AGGCTGTAGAAGAAGCAGCTAAGAAAGCGGCTGTAGACGCTAAGAAAAAAGCTGAGGTAG
			AAGCCGCTAAGGCCGCAGTAGAAGCGCAGAAAAAAGTAGAGGCAGCCGCTGCGGCAGTGA
			AGAAGAAAGCGGAAGCGGTAGAAGCAGCTGCAGTAGAAGTAAGAAAGAAAGCGGCAACTG
			AAACCGCACACCTTACTGGTGTGCGG
22-25	dsDNA	1109 bp	ATACGAAATTAATACGACTCACTATAGGGACACCACAACGGTTTCCCTAATTGTGAGCGG
			ATAACAATAGAAATAATTTGAAGACACCGAAAGAAGGAGATATATCCATGGGTCTGACAA
			GCCGCGAAGTTAACAAGACGTTATGCATTGAAAAAGAACGTGGTGCTCTGTTAGAATTTA
			AACGCGGTTTGAATGACGATTTTGGACGCTTGAGCACATGGGGCGACGAAGAAGAATGCT
			GTAACTGGAAAGGTATTGAGTGCGATAAACGTACTGGTCATGTCATTGTGCTGGATCTGC
			ACTCTGAGGTAACCTGTCCGGGCCACGCGTGTTTTGCACCAATCCTGACGGGCAAAGTTA
			GCCCTTCTCGCAATACCATCGGCGCGGCGACCAGCATTGATCTGTCACGTAACCAGTTCT
			CAGGCGAGGTGCCAGATTGCTGGATGAACATGTCTAACTTAGCAGTGCTGAATTTGGCGT
			ACAACAATTTCTCGGGTAAAGTACCTCAGAGCCTGGGAAGTCTTACGAATCTGGAGGCCC
			TTTATATTCGCCAGAATAGCTTTCGCGGTATGCTGCCGTCATTCTCGCAGTGCCAGCTGC
			TGCAGATTCTGGATATCGGCGGCAACAAATTAACCGGCCGTATCCCTGCGTGGATTCAAT
			CTTTCGACCGTTCAAGTTATTCCGGTAACGCCCAACTGTGTGGTCCACCGTTAGAAGAGT
			GTCCGGGTTATGCTCCCCCGATTGACCGCGGATCCAACACTAACCCACAAGAACACGATG
			ATGACGATGAATTTAGCAGCCTTGAATTTTACGTGCTTGGGTCTTCCGGTGGCCAGAAGC
			AAGCTGAGGAGGCGGCAGCTAAGGCGGCGGTAGATGCTAAGGCTAAGGCTGAGGTAGATG
			CTAAGGCTGTAGAAGAAGCAGCTAAGAAAGCGGCTGTAGACGCTAAGAAAAAAGCTGAGG
			TAGAAGCCGCTAAGGCCGCAGTAGAAGCGCAGAAAAAAGTAGAGGCAGCCGCTGCGGCAG
			TGAAGAAGAAAGCGGAAGCGGTAGAAGCAGCTGCAGTAGAAGTAAGAAAGAAAGCGGCAA
			CTGAAACCGCACACCTTACTGGTGTGCGG
23-26	dsDNA	1109 bp	ATACGAAATTAATACGACTCACTATAGGGACACCACAACGGTTTCCCTAATTGTGAGCGG
			ATAACAATAGAAATAATTTGAAGACACCGAAAGAAGGAGATATATCCATGGGTCTGACAA
			GCCGCGAAGTTAACAAGACGTTATGCATTGAAAAAGAACGTGGTGCTCTGTTAGAATTTA
			AACGCGGTTTGAATGACGATTTTGGACGCTTGAGCACATGGGGCGACGAAGAAGAATGCT
			GTAACTGGAAAGGTATTGAGTGCGATAAACGTACTGGTCATGTCATTGTGCTGGATCTGC
			ACTCTGAGGTAACCTGTCCGGGCCACGCGTGTTTTGCACCAATCCTGACGGGCAAAGTTA
			GCCCTTCTTGGATGAACATGTCTAACTTAGCAGTGCTGAATTTGGCGTACAACAATTTCT
			CGGGTAAAGTACCTCAGAGCCTGGGAAGTCTTACGAATCTGGAGGCCCTTTATATTCGCC
			AGAATAGCTTTCGCGGTATGCTGCCGTCATTCTCGCAGTGCCAGCTGCTGCAGATTCTGG
			ATATCGGCGGCAACAAATTAACCGGCCGTATCCCTGCGTGGATTGGCACGGATCTTCTCC
			AACTGCGCATCTTAAGCCTGCGCAGCAATAAATTTGACGGCTCCATTCCATCTCTGCAAT
			CTTTCGACCGTTCAAGTTATTCCGGTAACGCCCAACTGTGTGGTCCACCGTTAGAAGAGT
			GTCCGGGTTATGCTCCCCCGATTGACCGCGGATCCAACACTAACCCACAAGAACACGATG
			ATGACGATGAATTTAGCAGCCTTGAATTTTACGTGCTTGGGTCTTCCGGTGGCCAGAAGC
			AAGCTGAGGAGGCGGCAGCTAAGGCGGCGGTAGATGCTAAGGCTAAGGCTGAGGTAGATG
			CTAAGGCTGTAGAAGAAGCAGCTAAGAAAGCGGCTGTAGACGCTAAGAAAAAAGCTGAGG
			TAGAAGCCGCTAAGGCCGCAGTAGAAGCGCAGAAAAAAGTAGAGGCAGCCGCTGCGGCAG
			TGAAGAAGAAAGCGGAAGCGGTAGAAGCAGCTGCAGTAGAAGTAAGAAAGAAAGCGGCAA
			CTGAAACCGCACACCTTACTGGTGTGCGG
24-27	dsDNA	1121 bp	ATACGAAATTAATACGACTCACTATAGGGACACCACAACGGTTTCCCTAATTGTGAGCGG
			ATAACAATAGAAATAATTTGAAGACACCGAAAGAAGGAGATATATCCATGGGTCTGACAA
			GCCGCGAAGTTAACAAGACGTTATGCATTGAAAAAGAACGTGGTGCTCTGTTAGAATTTA
			AACGCGGTTTGAATGACGATTTTGGACGCTTGAGCACATGGGGCGACGAAGAAGAATGCT
			GTAACTGGAAAGGTATTGAGTGCGATAAACGTACTGGTCATGTCATTGTGCTGGATCTGC
			ACTCTGAGGTAACCTGTCCGGGCCACGCGTGTTTTGCACCAATCCTGACGGGCAAAGTTA
			GCCCTTCTCTGGGAAGTCTTACGAATCTGGAGGCCCTTTATATTCGCCAGAATAGCTTTC
			GCGGTATGCTGCCGTCATTCTCGCAGTGCCAGCTGCTGCAGATTCTGGATATCGGCGGCA
			ACAAATTAACCGGCCGTATCCCTGCGTGGATTGGCACGGATCTTCTCCAACTGCGCATCT
			TAAGCCTGCGCAGCAATAAATTTGACGGCTCCATTCCATCTCTGATCTGTCAACTGCAAT
			TCTTACAGATCCTGGATCTGTCCGAAAATGGCTTGAGCGGCAAAATTCCTCAGTGCCTGA
			ACAATTTTCAATCTTTCGACCGTTCAAGTTATTCCGGTAACGCCCAACTGTGTGGTCCAC
			CGTTAGAAGAGTGTCCGGGTTATGCTCCCCCGATTGACCGCGGATCCAACACTAACCCAC
			AAGAACACGATGATGACGATGAATTTAGCAGCCTTGAATTTTACGTGCTTGGGTCTTCCG
			GTGGCCAGAAGCAAGCTGAGGAGGCGGCAGCTAAGGCGGCGGTAGATGCTAAGGCTAAGG
			CTGAGGTAGATGCTAAGGCTGTAGAAGAAGCAGCTAAGAAAGCGGCTGTAGACGCTAAGA
			AAAAAGCTGAGGTAGAAGCCGCTAAGGCCGCAGTAGAAGCGCAGAAAAAAGTAGAGGCAG
			CCGCTGCGGCAGTGAAGAAGAAAGCGGAAGCGGTAGAAGCAGCTGCAGTAGAAGTAAGAA
			AGAAAGCGGCAACTGAAACCGCACACCTTACTGGTGTGCGG
25-loopout	dsDNA	1181 bp	ATACGAAATTAATACGACTCACTATAGGGACACCACAACGGTTTCCCTAATTGTGAGCGG
			ATAACAATAGAAATAATTTGAAGACACCGAAAGAAGGAGATATATCCATGGGTCTGACAA
			GCCGCGAAGTTAACAAGACGTTATGCATTGAAAAAGAACGTGGTGCTCTGTTAGAATTTA
			AACGCGGTTTGAATGACGATTTTGGACGCTTGAGCACATGGGGCGACGAAGAAGAATGCT
			GTAACTGGAAAGGTATTGAGTGCGATAAACGTACTGGTCATGTCATTGTGCTGGATCTGC
			ACTCTGAGGTAACCTGTCCGGGCCACGCGTGTTTTGCACCAATCCTGACGGGCAAAGTTA
			GCCCTTCTTTCTCGCAGTGCCAGCTGCTGCAGATTCTGGATATCGGCGGCAACAAATTAA
			CCGGCCGTATCCCTGCGTGGATTGGCACGGATCTTCTCCAACTGCGCATCTTAAGCCTGC
			GCAGCAATAAATTTGACGGCTCCATTCCATCTCTGATCTGTCAACTGCAATTCTTACAGA
			TCCTGGATCTGTCCGAAAATGGCTTGAGCGGCAAAATTCCTCAGTGCCTGAACAATTTTA
			CGATTTTACGTCAAGAGAATGGAAGCGGTGAATCAATGGACTTCAAAGTTCGTTATGACT
			ACATTCCGGGGAGTTATCTTTACATTGGCGATCTGCTGATTCAATGGAAAAATCAGGAAT
			CCGAGTACCAATCTTTCGACCGTTCAAGTTATTCCGGTAACGCCCAACTGTGTGGTCCAC
			CGTTAGAAGAGTGTCCGGGTTATGCTCCCCCGATTGACCGCGGATCCAACACTAACCCAC
			AAGAACACGATGATGACGATGAATTTAGCAGCCTTGAATTTTACGTGCTTGGGTCTTCCG
			GTGGCCAGAAGCAAGCTGAGGAGGCGGCAGCTAAGGCGGCGGTAGATGCTAAGGCTAAGG
			CTGAGGTAGATGCTAAGGCTGTAGAAGAAGCAGCTAAGAAAGCGGCTGTAGACGCTAAGA
			AAAAAGCTGAGGTAGAAGCCGCTAAGGCCGCAGTAGAAGCGCAGAAAAAAGTAGAGGCAG
			CCGCTGCGGCAGTGAAGAAGAAAGCGGAAGCGGTAGAAGCAGCTGCAGTAGAAGTAAGAA
			AGAAAGCGGCAACTGAAACCGCACACCTTACTGGTGTGCGG
pRDV_BbsI_r	primer	20 bases	GGCCACCGGAAGACCCAAGC
RD_in_for	primer	21 bases	AATTTGAAGACACCGAAAGAA
RD_mid_rev	primer	20 bases	GCATCTACCTCAGCCTTAGC
qPCR1.F	primer	16 bases	TTCCGGTGGCCAGAAG
LeEIX1 LRRs 6-10	gBlock	412 bp	CGCTTAGCTCTTCATCTAACTCATCTTTTATCTCACTTAGCGTCCTTCACTTATGTTGCA
			ACGAATTTTCAAGCTCATCGGAGTACTCTTGGGTCTTCAATTTAACAACTTCTTTGACCT
			CTATTGACCTGTTATACAACCAGCTTTCCGGCCAGATTGACGACCGCTTCGGGACCTTAA
			TGTATTTGGAGCATCTGGACCTGGCAAATAACCTGAAGATCGAGGGGGGTGTTCCGAGTT
			CGTTCGGCAATCTTACACGTCTTCGTCACCTTGACATGTCAAATACCCAAACAGTACAGT
			GGCTTCCAGAATTGTTCCTTCGCCTGTCCGGGAGTCGTAAGAGCTTAGAAGTACTGGGCT
			TGAATGAAAATTCTTTGTTCGGTTCCATTGTTAATCAATGAAGAGCGCAGTG
LeEIX1 LRRs 22-26	gBlock	391 bp	GTTGATGCTCTTCATCTCGCTCGCGTACAAGTCCGACAAGTCTTGACTTATCACATAATC
			AATTTTCCGGCGAATTACCTGATTGTTGGATGAATATGACCTCTTTGGCAGTCCTGAATT
			TGGCCTACAATAACTTCAGCGGCGAAATTCCACACTCCTTGGGCAGTTTGACTAACCTTA
			AAGCGTTGTATATTCGTCAGAACTCCCTGTCCGGGATGTTGCCCTCGTTCTCCCAATGCC
			AGGGCCTGCAAATCCTTGACTTAGGGGGCAACAAATTAACGGGTTCCATCCCAGGATGGA
			TCGGCACGGATCTGTTGAACCTGCGTATCCTGTCTTTGCGTTTTAATCGTCTGCATGGTA
			GCATCCCCTCTATTCAATGAAGAGCAACTCC
LeEIX1 LRRs 6-10	dsDNA	1199 bp	ATACGAAATTAATACGACTCACTATAGGGACACCACAACGGTTTCCCTAATTGTGAGCGG
			ATAACAATAGAAATAATTTGAAGACACCGAAAGAAGGAGATATATCCATGGGTCTGACAA
			GCCGCGAAGTTAACAAGACGTTATGCATTGAAAAAGAACGTGGTGCTCTGTTAGAATTTA
			AACGCGGTTTGAATGACGATTTTGGACGCTTGAGCACATGGGGCGACGAAGAAGAATGCT
			GTAACTGGAAAGGTATTGAGTGCGATAAACGTACTGGTCATGTCATTGTGCTGGATCTGC
			ACTCTGAGGTAACCTGTCCGGGCCACGCGTGTTTTGCACCAATCCTGACGGGCAAAGTTA
			GCCCTTCTAACTCATCTTTTATCTCACTTAGCGTCCTTCACTTATGTTGCAACGAATTTT
			CAAGCTCATCGGAGTACTCTTGGGTCTTCAATTTAACAACTTCTTTGACCTCTATTGACC
			TGTTATACAACCAGCTTTCCGGCCAGATTGACGACCGCTTCGGGACCTTAATGTATTTGG
			AGCATCTGGACCTGGCAAATAACCTGAAGATCGAGGGGGGTGTTCCGAGTTCGTTCGGCA
			ATCTTACACGTCTTCGTCACCTTGACATGTCAAATACCCAAACAGTACAGTGGCTTCCAG
			AATTGTTCCTTCGCCTGTCCGGGAGTCGTAAGAGCTTAGAAGTACTGGGCTTGAATGAAA
			ATTCTTTGTTCGGTTCCATTGTTAATCAATCTTTCGACCGTTCAAGTTATTCCGGTAACG
			CCCAACTGTGTGGTCCACCGTTAGAAGAGTGTCCGGGTTATGCTCCCCCGATTGACCGCG
			GATCCAACACTAACCCACAAGAACACGATGATGACGATGAATTTAGCAGCCTTGAATTTT
			ACGTGCTTGGGTCTTCCGGTGGCCAGAAGCAAGCTGAGGAGGCGGCAGCTAAGGCGGCGG
			TAGATGCTAAGGCTAAGGCTGAGGTAGATGCTAAGGCTGTAGAAGAAGCAGCTAAGAAAG
			CGGCTGTAGACGCTAAGAAAAAAGCTGAGGTAGAAGCCGCTAAGGCCGCAGTAGAAGCGC
			AGAAAAAAGTAGAGGCAGCCGCTGCGGCAGTGAAGAAGAAAGCGGAAGCGGTAGAAGCAG
			CTGCAGTAGAAGTAAGAAAGAAAGCGGCAACTGAAACCGCACACCTTACTGGTGTGCGG
LeEIX1 LRRs 22-26	dsDNA	1178 bp	ATACGAAATTAATACGACTCACTATAGGGACACCACAACGGTTTCCCTAATTGTGAGCGG
			ATAACAATAGAAATAATTTGAAGACACCGAAAGAAGGAGATATATCCATGGGTCTGACAA
			GCCGCGAAGTTAACAAGACGTTATGCATTGAAAAAGAACGTGGTGCTCTGTTAGAATTTA
			AACGCGGTTTGAATGACGATTTTGGACGCTTGAGCACATGGGGCGACGAAGAAGAATGCT
			GTAACTGGAAAGGTATTGAGTGCGATAAACGTACTGGTCATGTCATTGTGCTGGATCTGC
			ACTCTGAGGTAACCTGTCCGGGCCACGCGTGTTTTGCACCAATCCTGACGGGCAAAGTTA
			GCCCTTCTCGCTCGCGTACAAGTCCGACAAGTCTTGACTTATCACATAATCAATTTTCCG
			GCGAATTACCTGATTGTTGGATGAATATGACCTCTTTGGCAGTCCTGAATTTGGCCTACA
			ATAACTTCAGCGGCGAAATTCCACACTCCTTGGGCAGTTTGACTAACCTTAAAGCGTTGT
			ATATTCGTCAGAACTCCCTGTCCGGGATGTTGCCCTCGTTCTCCCAATGCCAGGGCCTGC
			AAATCCTTGACTTAGGGGGCAACAAATTAACGGGTTCCATCCCAGGATGGATCGGCACGG
			ATCTGTTGAACCTGCGTATCCTGTCTTTGCGTTTTAATCGTCTGCATGGTAGCATCCCCT
			CTATTCAATCTTTCGACCGTTCAAGTTATTCCGGTAACGCCCAACTGTGTGGTCCACCGT
			TAGAAGAGTGTCCGGGTTATGCTCCCCCGATTGACCGCGGATCCAACACTAACCCACAAG
			AACACGATGATGACGATGAATTTAGCAGCCTTGAATTTTACGTGCTTGGGTCTTCCGGTG
			GCCAGAAGCAAGCTGAGGAGGCGGCAGCTAAGGCGGCGGTAGATGCTAAGGCTAAGGCTG
			AGGTAGATGCTAAGGCTGTAGAAGAAGCAGCTAAGAAAGCGGCTGTAGACGCTAAGAAAA
			AAGCTGAGGTAGAAGCCGCTAAGGCCGCAGTAGAAGCGCAGAAAAAAGTAGAGGCAGCCG
			CTGCGGCAGTGAAGAAGAAAGCGGAAGCGGTAGAAGCAGCTGCAGTAGAAGTAAGAAAGA
			AAGCGGCAACTGAAACCGCACACCTTACTGGTGTGCGG
